# Supplementary material for: Pleiotropic effects of regulatory variation in tan result in correlation of two pigmentation traits in Drosophila melanogaster
Source: Mol Ecol. 2018 Jul 16;27(16):3207–18. doi: 10.1111/mec.14781 (PMC6120501; doi:10.1111/mec.14781)
Supplement: Supplementary file 2 [file MEC-27-3207-s002.xlsx]

## Sheet: Sheet2
CHR	BPS	Dark	Light	-log10(P_trid)	logOR trid	FDR_Q	Light base all	-log10(P_abdom)	logOR abdom	-log10(P_tV)	logOR tV	Light base Vienna	-log10(P_tB)	logOR tB	Light base Bolzano	Effect	Genesymbol	Identifier	AA change
X	9120204	A	C	23.2305	1.91018	0	0.439178	22.5123	1.31819	10.2032	2.10034	0.488112	13.5492	1.8081	0.390243	missense_variant	CG15370	FBgn0030107	p.His239Pro					chrom
3R	17065806	C	T	19.5116	2.06968	0	0.347461	0.886809	0.238601	8.70752	2.51511	0.32442	11.3468	1.88791	0.370501	intergenic_region	e-CG5892	FBgn0000527-FBgn0038873					tan-CG12121	X	9111688	9126411
X	8488337	C	T	18.0339	Inf	0	0.969399	NA	NA	1.00829	Inf	0.991869	17.0095	Inf	0.946929	synonymous_variant	Crag	FBgn0025864	p.Phe171Phe				crag	X	8486064	8496069
X	9085990	T	C	17.5302	1.60791	0	0.831127	1.69182	0.396946	0.0127826	-0.0131883	0.852386	23.142	2.46333	0.809867	synonymous_variant	CG12057	FBgn0030098	p.Thr91Thr				ebony-ETHR	3R	17050000	17175171
X	8488223	A	G	17.3089	4.69675	0	0.971891	0.225951	0.284002	0.711048	Inf	0.985859	16.5308	4.64879	0.957924	synonymous_variant	Crag	FBgn0025864	p.Ala133Ala
X	9127437	C	A	16.914	3.41791	0	0.958392	1.47741	0.593898	0.0256695	0.823745	0.961196	17.1454	3.85839	0.955588	synonymous_variant	Ir8a	FBgn0052704	p.Val711Val
3R	20574004	C	T	16.3665	2.63489	0	0.147559	NA	NA	7.85736	2.51126	0.150708	8.92631	2.74641	0.14441	synonymous_variant	tok	FBgn0004885	p.His1399His
X	9120683	A	C	15.896	2.05989	0	0.410855	17.0874	0.998	8.35727	2.32167	0.474696	8.02963	1.89016	0.347014	intergenic_region	CG15370-Gr8a	FBgn0030107-FBgn0030108
X	9051431	T	G	15.7301	Inf	0	0.982494	NA	NA	0.0124107	Inf	0.992063	15.5029	Inf	0.972924	synonymous_variant	Ost48	FBgn0014868	p.Ile320Ile
X	8486241	G	A	15.4366	Inf	0	0.976258	NA	NA	0.677043	Inf	0.993902	14.7204	Inf	0.958614	5_prime_UTR_variant	Crag	FBgn0025864
X	9170625	A	C	15.2287	4.0132	0	0.988399	NA	NA	0.313502	Inf	0.995025	15.1527	4.00216	0.981773	missense_variant	c11.1	FBgn0040236	p.Ala1629Ser
X	8485204	C	G	15.0417	Inf	0	0.96872	0.270952	-0.243053	1.5247	Inf	0.981325	13.6675	Inf	0.956116	3_prime_UTR_variant	CG12659	FBgn0040929
X	11737910	C	T	14.6319	1.87207	0	0.399696	NA	NA	11.2195	3.69559	0.582893	5.08679	1.29255	0.216499	missense_variant	CG15740	FBgn0030340	p.Ala668Thr
X	9119653	A	G	14.4775	1.45335	0	0.333159	NA	NA	12.826	2.69659	0.284409	4.7726	0.993278	0.381909	synonymous_variant	CG15370	FBgn0030107	p.Pro55Pro
3R	17081129	A	C	13.8941	1.53753	0	0.295897	NA	NA	5.57251	1.58047	0.173448	8.85604	1.52245	0.418346	intron_variant	ETHR	FBgn0038874
3R	20569993	C	T	13.7703	4.29724	0	0.0875634	0.924504	-0.35555	5.91103	3.45806	0.0712819	8.1039	Inf	0.103845	missense_variant	tok	FBgn0004885	p.Pro497Leu
X	8488175	A	T	13.7093	Inf	0	0.965194	0.493786	0.403809	0.0373068	Inf	0.980477	13.438	Inf	0.949912	synonymous_variant	Crag	FBgn0025864	p.Val117Val
X	9131455	G	A	13.6189	Inf	0	0.977753	NA	NA	0.0911914	Inf	0.996078	13.4689	Inf	0.959428	splice_region_variant&intron_variant	mxc	FBgn0260789
X	9131421	G	C	13.6038	Inf	0	0.974812	NA	NA	0.433491	Inf	0.996124	13.4407	Inf	0.953501	missense_variant	mxc	FBgn0260789	p.Ser1796Thr
X	8465835	C	G	13.4751	3.55933	0	0.972062	NA	NA	0.363976	-Inf	0.987161	14.0828	4.19939	0.956963	missense_variant	spirit	FBgn0030051	p.Pro240Ala
3R	14486518	A	C	13.4399	2.10748	0	0.129257	NA	NA	5.95095	1.84907	0.198238	7.83265	2.45569	0.060276	synonymous_variant	CstF-64	FBgn0027841	p.Gly343Gly
3R	20574204	G	A	13.4303	2.68034	0	0.116799	3.22779	-0.609254	4.24123	2.70872	0.125541	9.56801	2.66459	0.108058	3_prime_UTR_variant	tok	FBgn0004885
X	9119573	T	C	13.408	1.27965	0	0.335016	12.3956	0.987312	9.89545	2.07301	0.302878	5.48419	0.964426	0.367154	synonymous_variant	CG15370	FBgn0030107	p.Leu29Leu
3R	20582983	G	T	13.3284	1.92627	0	0.125276	0.218471	0.136574	4.81101	1.6179	0.143489	8.8189	2.19262	0.107062	synonymous_variant	asp	FBgn0000140	p.Arg1006Arg
X	9126279	G	A	13.194	Inf	0	0.983989	NA	NA	NA	NA	1	13.194	Inf	0.967977	5_prime_UTR_variant	CG12121	FBgn0030109
X	9044133	G	C	12.736	3.55745	0	0.981802	NA	NA	0.154	0.580409	0.991276	13.2257	4.3531	0.972327	synonymous_variant	Bap111/dalao	FBgn0030093	p.Arg226Arg
X	9121584	G	C	12.6827	1.27695	0	0.395639	NA	NA	3.76035	1.0863	0.367965	9.41357	1.39305	0.423313	missense_variant	Gr8a	FBgn0030108	p.Gly86Ala
3R	20572334	C	T	12.6723	Inf	0	0.108302	NA	NA	6.71325	Inf	0.104568	6.20357	Inf	0.112036	intron_variant	tok	FBgn0004885
X	9119566	A	G	12.6369	1.21807	0	0.318071	12.3647	0.992161	9.57246	2.0061	0.275271	5.09297	0.907666	0.360871	synonymous_variant	CG15370	FBgn0030107	p.Leu26Leu
X	9140913	C	G	12.6129	4.37097	0	0.990316	NA	NA	NA	NA	1	12.6129	4.37097	0.980631	missense_variant	amx	FBgn0000077	p.Ala61Gly
X	8481905	C	T	12.5747	1.77495	0	0.920148	0.78148	0.32232	0.767184	1.06988	0.977027	12.1736	1.89626	0.863269	missense_variant	CG12065	FBgn0030052	p.Val590Ala
3R	17066436	T	G	12.4776	1.90313	0	0.299898	0.83381	0.178645	5.5121	2.35599	0.271125	7.27079	1.72226	0.328672	intergenic_region	e-CG5892	FBgn0000527-FBgn0038873
X	9134944	A	G	12.4383	2.74528	0	0.95434	3.38287	0.943379	0.359098	1.14759	0.982993	12.3068	3.08112	0.925687	missense_variant	mxc	FBgn0260789	p.Pro667Leu
X	9094092	C	T	12.4337	1.23719	0	0.796674	2.38413	0.379112	0.486548	0.381216	0.898546	14.157	1.58565	0.694802	synonymous_variant	su_r_	FBgn0086450	p.Leu20Leu
X	9120151	A	C	12.402	1.43132	0	0.326346	1.97593	0.363517	6.65691	1.53854	0.422342	6.18515	1.34479	0.230351	synonymous_variant	CG15370	FBgn0030107	p.Pro221Pro
3R	17046444	C	T	12.3371	1.56914	0	0.190108	0.97457	0.284101	7.23025	2.45524	0.164915	6.11926	1.23872	0.215302	synonymous_variant	Oga	FBgn0038870	p.Thr442Thr
X	9119525	G	T	12.3033	1.34612	0	0.316726	9.0515	0.838831	10.6075	2.27403	0.272214	4.03644	0.92742	0.361238	missense_variant	CG15370	FBgn0030107	p.Gly13Cys
X	8490056	T	C	12.2923	2.34327	0	0.967859	NA	NA	0.00318989	0.15256	0.977707	14.9248	Inf	0.95801	synonymous_variant	Crag	FBgn0025864	p.Leu634Leu
3R	16478953	C	T	12.2692	2.94275	0	0.108385	0.013205	-0.0283716	5.29753	2.73087	0.0946778	7.23079	3.09064	0.122092	3_prime_UTR_variant	Nep4	FBgn0038818
3R	20574622	G	A	11.9144	3.6165	0	0.0999175	3.23595	-0.68591	5.45402	2.92659	0.112929	6.69809	Inf	0.0869056	3_prime_UTR_variant	tok	FBgn0004885
X	9120247	G	C	11.8679	1.14342	0	0.457558	NA	NA	3.45196	1.03539	0.499036	8.8476	1.1964	0.41608	synonymous_variant	CG15370	FBgn0030107	p.Arg253Arg
X	8300126	A	G	11.8044	1.39156	0	0.882963	NA	NA	0.178597	-0.301421	0.926125	15.4046	1.9164	0.839802	synonymous_variant	CG11190	FBgn0030035	p.Leu223Leu
3R	19961550	G	A	11.7831	2.37859	0	0.0754511	NA	NA	5.17927	3.33159	0.0748152	6.84816	1.97872	0.0760871	synonymous_variant	sec10	FBgn0027103	p.Lys285Lys
3R	20574415	G	T	11.5105	3.53033	0.00227273	0.0978047	3.24687	-0.686325	3.44245	2.49556	0.117539	8.33778	Inf	0.0780701	3_prime_UTR_variant	tok	FBgn0004885
X	5652482	A	G	11.4916	1.38283	0.00222222	0.291424	1.75899	0.366646	2.26893	0.870896	0.318766	10.2078	1.77503	0.264082	synonymous_variant	CG15771	FBgn0029801	p.Leu227Leu
X	9124401	A	G	11.395	Inf	0.00217391	0.985791	NA	NA	NA	NA	1	11.395	Inf	0.971583	synonymous_variant	CG12121	FBgn0030109	p.Ile480Ile
3R	16501287	A	T	11.3878	1.23593	0.00212766	0.57893	NA	NA	0.505111	0.639586	0.579945	13.7244	1.58318	0.577915	intergenic_region	Cpr92F-CG4000	FBgn0038819-FBgn0038820
X	9460631	A	G	11.3829	2.078	0.00208333	0.950973	2.18336	0.647786	0.479181	0.768082	0.984204	11.4975	2.50145	0.917743	synonymous_variant	CG32702	FBgn0052702	p.Arg1322Arg
3R	20583050	A	G	11.3709	2.51277	0.00204082	0.0904454	0.334449	0.187895	6.28245	2.67425	0.0873178	5.53395	2.41074	0.093573	missense_variant	asp	FBgn0000140	p.Thr1029Ala
3R	17066606	T	C	11.3704	2.18891	0.002	0.27559	1.88634	0.306094	6.05181	2.59544	0.294347	5.56333	1.9425	0.256832	intergenic_region	e-CG5892	FBgn0000527-FBgn0038873
3R	20590920	G	C	11.3212	3.51138	0.00196078	0.0796595	1.28315	-0.605668	3.66145	2.80427	0.0956164	7.84244	4.22719	0.0637026	intergenic_region	Ast-CG13631	FBgn0015591-FBgn0040600
3R	17384699	A	C	11.2138	2.16338	0.00192308	0.107529	1.03937	-0.335899	2.3388	1.64407	0.101694	9.28997	2.57689	0.113364	intergenic_region	slou-CG15498	FBgn0002941-FBgn0038892
3R	16439703	G	C	11.1834	2.51552	0.00188679	0.124195	NA	NA	3.73387	2.49013	0.100904	7.69405	2.52478	0.147486	synonymous_variant	CG15923	FBgn0038814	p.Leu656Leu
X	9051362	A	G	11.1738	3.26719	0.00185185	0.987489	NA	NA	0.0921823	0.245835	0.995305	12.1074	Inf	0.979674	synonymous_variant	Ost48	FBgn0014868	p.Ile343Ile
3R	17065641	A	G	11.108	1.80744	0.00181818	0.400449	2.08465	0.342091	5.82646	1.91873	0.400282	5.74192	1.74919	0.400616	intergenic_region	e-CG5892	FBgn0000527-FBgn0038873
X	9150573	T	G	11.093	4.02249	0.00178571	0.974921	NA	NA	0.306658	Inf	0.984501	11.0055	4.00897	0.965341	missense_variant	ric8a	FBgn0028292	p.Ser60Ile
3R	20324510	T	C	11.0576	2.65371	0.00175439	0.105095	0.579417	-0.228555	5.75033	2.54178	0.099106	5.57725	2.7312	0.111085	intergenic_region	nAcRalpha-96Ab-nAcRbeta-96A	FBgn0000039-FBgn0004118
X	9122107	A	C	11.0463	1.32653	0.00172414	0.269706	NA	NA	2.10725	0.908642	0.2779	9.58507	1.55196	0.261513	synonymous_variant	Gr8a	FBgn0030108	p.Ile260Ile
3R	20695731	T	G	10.9393	3.07314	0.00338983	0.08263	NA	NA	3.31014	2.40385	0.0868011	7.92748	3.99567	0.078459	missense_variant	CycB3	FBgn0015625	p.Thr174Pro
3R	20574934	C	T	10.9387	4.59456	0.00333333	0.080719	0.547905	-0.259541	6.23659	3.85869	0.0965054	4.98353	Inf	0.0649325	intergenic_region	tok-tld	FBgn0004885-FBgn0003719
3R	20570783	T	A	10.9111	3.69519	0.00327869	0.0916989	0.719756	-0.277854	6.26139	3.11983	0.0973712	4.83131	Inf	0.0860266	intron_variant	tok	FBgn0004885
3R	14419696	G	A	10.8599	1.33656	0.00322581	0.211273	0.275259	0.0981167	4.32424	1.29199	0.165473	6.83471	1.36501	0.257074	synonymous_variant	CG14304	FBgn0038629	p.Ser860Ser
X	9051758	G	T	10.8233	1.81062	0.0031746	0.9616	NA	NA	0.0669713	0.141482	0.977656	11.4112	2.02813	0.945545	synonymous_variant	Ost48	FBgn0014868	p.Ala211Ala
X	9120922	G	A	10.7012	2.48748	0.0078125	0.221356	56.7779	2.38554	5.02977	2.59569	0.185755	5.90603	2.41309	0.256957	intergenic_region	CG15370-Gr8a	FBgn0030107-FBgn0030108
3R	20657928	A	T	10.5676	2.84224	0.00769231	0.0970379	0.170472	-0.109365	4.0836	2.17345	0.100262	6.66751	3.83073	0.0938137	intergenic_region	CG43273-CG13636	FBgn0262962-FBgn0039232
3R	17066797	A	G	10.5094	1.91397	0.00909091	0.305893	NA	NA	2.03252	1.5485	0.221917	8.74064	2.06547	0.38987	intergenic_region	e-CG5892	FBgn0000527-FBgn0038873
3R	19428315	G	A	10.4767	2.27579	0.00895522	0.101021	0.125203	-0.0925961	1.69115	1.76927	0.106054	9.44765	2.61905	0.0959882	3_prime_UTR_variant	CG10184	FBgn0039094
X	9120730	G	C	10.3759	1.70238	0.00882353	0.393788	19.4171	1.04822	4.22735	1.60685	0.432198	6.44431	1.7741	0.355378	intergenic_region	CG15370-Gr8a	FBgn0030107-FBgn0030108
X	9121338	A	G	10.3309	1.48077	0.00869565	0.292569	36.0708	2.0497	5.67493	2.34989	0.232495	5.54689	1.22702	0.352643	missense_variant	Gr8a	FBgn0030108	p.His4Arg
3R	19514241	G	T	10.3066	1.37621	0.00857143	0.335142	0.874569	-0.241474	4.58444	1.32688	0.181319	5.99619	1.40773	0.488966	intergenic_region	SPE-CG10254	FBgn0039102-FBgn0027512
3R	15835778	T	G	10.2864	3.89764	0.0084507	0.0521211	NA	NA	2.89909	2.77016	0.0555901	7.57692	Inf	0.0486521	missense_variant	MED25	FBgn0038760	p.Ser333Ala
3R	19178487	A	T	10.2292	1.22749	0.0111111	0.114908	0.458941	-0.200788	6.34487	1.39848	0.117134	4.40448	1.11642	0.112682	synonymous_variant	DNApol-epsilon	FBgn0264326	p.Arg1484Arg
3R	17065433	T	C	10.2063	1.45878	0.0109589	0.245348	3.74157	0.481046	6.26376	2.50293	0.160481	5.06745	1.18003	0.330215	intergenic_region	e-CG5892	FBgn0000527-FBgn0038873
X	8294314	A	G	10.1842	1.57345	0.0108108	0.271796	NA	NA	0.484453	0.432123	0.340079	11.9854	2.52997	0.203512	synonymous_variant	CG10555	FBgn0030034	p.Gln258Gln
X	8422199	C	A	10.1785	3.38337	0.0106667	0.976203	NA	NA	NA	NA	1	10.1785	3.38337	0.952407	synonymous_variant	PIP82	FBgn0024943	p.Thr404Thr
X	9044946	A	T	10.1781	4.01228	0.0105263	0.986921	NA	NA	0.57609	Inf	1	9.53938	3.94494	0.973842	synonymous_variant	Bap111/dalao	FBgn0030093	p.Ala497Ala
3R	20582734	C	T	10.1364	1.73362	0.0103896	0.141453	0.152351	0.093237	1.47197	0.985396	0.176325	9.65448	2.42579	0.106581	synonymous_variant	asp	FBgn0000140	p.Phe923Phe
X	9189836	T	C	10.1228	Inf	0.0102564	0.987927	NA	NA	NA	NA	1	10.1228	Inf	0.975855	intron_variant	lz	FBgn0002576
3R	17065555	A	G	10.1198	1.93907	0.0101266	0.498034	6.51091	0.645621	5.68039	2.55587	0.445857	4.92207	1.64565	0.55021	intergenic_region	e-CG5892	FBgn0000527-FBgn0038873
X	9455328	A	G	10.0214	1.28635	0.01125	0.792465	0.632042	0.184469	0.631474	0.504548	0.81211	10.9847	1.64655	0.772821	synonymous_variant	CG32702	FBgn0052702	p.Cys2949Cys
3R	16490193	C	G	10.0199	2.43612	0.0111111	0.100563	0.284587	-0.18631	3.01647	3.02465	0.0931242	7.12994	2.25236	0.108002	intergenic_region	Nep4-Cpr92F	FBgn0038818-FBgn0038819
3R	17840544	C	A	10.0147	1.56442	0.0109756	0.115106	2.18558	0.512698	2.54109	1.89504	0.0713429	7.65053	1.48219	0.158869	5_prime_UTR_variant	CG6332	FBgn0038921
X	9051710	A	G	10.0135	1.5989	0.0108434	0.953111	NA	NA	0.212907	0.93464	0.965134	9.89188	1.64669	0.941088	synonymous_variant	Ost48	FBgn0014868	p.Ile227Ile
3R	16391200	A	T	10.0024	2.46379	0.0107143	0.0911133	0.279678	0.15991	3.7594	3.87497	0.0774352	6.4886	2.12782	0.104791	intron_variant	CG5191	FBgn0038803
3R	19899111	G	A	9.98637	3.75419	0.0117647	0.0655784	0.0769234	0.110714	5.52693	4.05594	0.0779235	4.62593	3.47664	0.0532333	intron_variant	4EHP	FBgn0053100
3R	17049333	G	C	9.98048	1.01706	0.0116279	0.346138	6.23238	0.630225	3.86537	0.897103	0.316594	6.4846	1.08356	0.375682	intergenic_region	CG3337-Nelf-A	FBgn0038871-FBgn0038872
3R	17231112	C	T	9.96279	2.40465	0.0126437	0.0919653	0.365269	-0.188968	2.95976	3.608	0.0777517	7.16503	2.1365	0.106179	synonymous_variant	CG7907	FBgn0038887	p.Phe431Phe
3R	20341521	C	T	9.89077	4.79074	0.0125	0.0567153	3.65665	-1.09091	3.69159	3.9298	0.0716575	6.36965	Inf	0.0417732	synonymous_variant	CG13617	FBgn0039201	p.Asp49Asp
X	5652545	G	T	9.88442	1.22131	0.0123596	0.271094	1.71278	0.379217	1.6925	0.701727	0.301417	9.54344	1.64644	0.240771	synonymous_variant	CG15771	FBgn0029801	p.Leu248Leu
3R	14084014	C	G	9.86964	3.98991	0.0122222	0.0421448	1.33531	-0.631686	4.60689	3.94607	0.0413718	5.43006	4.02495	0.0429179	intergenic_region	tatl-CG18599	FBgn0260241-FBgn0038592
3R	17066364	A	C	9.85213	1.73474	0.0131868	0.344822	2.8844	0.38168	3.65354	2.25516	0.2961	6.4735	1.52257	0.393543	intergenic_region	e-CG5892	FBgn0000527-FBgn0038873
3R	15942971	C	G	9.82316	1.0907	0.0130435	0.139791	0.659931	0.240193	3.78021	0.763851	0.136588	6.34478	1.34578	0.142993	intergenic_region	CG10887-Gr92a	FBgn0038773-FBgn0045471
3R	14045442	A	G	9.80889	4.76077	0.0129032	0.0909811	0.967044	-0.506214	5.95515	4.16285	0.12122	4.0436	Inf	0.0607418	synonymous_variant	CG7183	FBgn0038583	p.Cys168Cys
3R	17738437	G	A	9.80117	1.77364	0.0138298	0.135838	0.771124	0.267392	5.06399	1.47363	0.149856	5.00373	2.06346	0.12182	synonymous_variant	CG6690	FBgn0038918	p.Val300Val
3R	17148103	G	A	9.78463	3.41447	0.0147368	0.0474569	0.0234338	0.0601174	5.45378	2.83451	0.0462312	4.49062	Inf	0.0486825	intron_variant	CG16791	FBgn0038881
3R	17292688	A	T	9.75876	3.35385	0.0145833	0.0612769	0.0277916	-0.0582484	4.67039	3.51136	0.0706672	5.33899	3.26514	0.0518865	intergenic_region	CR43453-CG7922	FBgn0263407-FBgn0038889
3R	19940152	C	A	9.75364	3.96474	0.014433	0.142473	NA	NA	4.1913	3.1792	0.185368	5.71692	Inf	0.0995789	3_prime_UTR_variant	CG13607	FBgn0039151
3R	17740143	C	T	9.73188	1.29876	0.0142857	0.260268	0.0049192	-0.011789	5.53337	1.34475	0.270274	4.89746	1.27244	0.250262	synonymous_variant	CG17843	FBgn0038919	p.Phe211Phe
3R	17280373	A	G	9.71389	1.85424	0.0151515	0.106445	0.262127	-0.148559	6.98159	2.71498	0.102376	3.75088	1.49065	0.110515	intergenic_region	lbe-CR43453	FBgn0011278-FBgn0263407
X	9043680	A	G	9.70811	Inf	0.015	0.987623	NA	NA	0.0662831	Inf	1	9.39591	Inf	0.975246	synonymous_variant	Bap111/dalao	FBgn0030093	p.Lys75Lys
3R	17066366	T	G	9.69169	1.5457	0.0148515	0.323515	2.71072	0.371299	4.17249	2.12514	0.27446	5.85803	1.32043	0.372569	intergenic_region	e-CG5892	FBgn0000527-FBgn0038873
3R	19437600	G	C	9.68895	2.45026	0.0147059	0.106155	1.38537	-0.578295	4.85326	2.36896	0.12209	5.13529	2.50367	0.090219	intron_variant	CG31145	FBgn0051145
3R	12313698	C	T	9.66543	3.63912	0.0145631	0.0586941	0.36517	-0.287125	4.56088	2.81666	0.0552714	5.30076	Inf	0.0621168	synonymous_variant	Cad89D	FBgn0038439	p.Arg1622Arg
3R	16448008	A	C	9.64512	0.807031	0.0144231	0.431648	0.875257	-0.178349	1.49639	0.371156	0.404978	9.31305	1.06962	0.458318	5_prime_UTR_variant	H	FBgn0001169
3R	20575118	C	A	9.64363	4.07195	0.0142857	0.0726353	NA	NA	5.62021	3.36291	0.076859	4.23321	Inf	0.0684116	intergenic_region	tok-tld	FBgn0004885-FBgn0003719
3R	17065663	C	T	9.6395	1.90166	0.0141509	0.244063	0.859507	0.208977	5.96549	2.80743	0.248708	4.32241	1.51604	0.239419	intergenic_region	e-CG5892	FBgn0000527-FBgn0038873
3R	17600969	C	T	9.63253	1.80122	0.0140187	0.0787541	0.583328	-0.321898	2.84704	1.5442	0.0652727	6.97513	1.88674	0.0922355	synonymous_variant	GABA-B-R2	FBgn0027575	p.Ser29Ser
X	9198908	A	C	9.62677	2.51641	0.0138889	0.972049	0.902084	0.583468	0.474302	-Inf	0.989276	10.2721	2.81622	0.954822	intergenic_region	lz-c12.1	FBgn0002576-FBgn0040235
3R	19940374	A	G	9.62546	1.4805	0.0137615	0.116581	0.0781588	0.0659556	3.75238	0.95541	0.108193	6.12602	1.9517	0.124969	synonymous_variant	CG13607	FBgn0039151	p.Asp475Asp
3R	16477040	G	A	9.62519	2.59861	0.0136364	0.11286	0.0120077	0.00686736	3.33011	2.3896	0.107104	6.4113	2.72042	0.118616	synonymous_variant	KaiRIA	FBgn0028422	p.Tyr258Tyr
3R	20000013	A	G	9.60299	4.50741	0.0144144	0.0661889	1.47841	-0.634907	4.66799	3.81949	0.0605067	5.10338	Inf	0.071871	intron_variant	CG13606	FBgn0039161
3R	14266152	C	A	9.55546	2.74068	0.0142857	0.0749091	0.47447	-0.261411	4.68776	3.02681	0.101235	5.04603	2.54486	0.0485837	intron_variant	fru	FBgn0004652
3R	18920188	G	A	9.52675	3.8777	0.0150442	0.0647834	0.632672	-0.360459	6.55837	3.43319	0.0706179	3.14681	Inf	0.0589488	missense_variant	CG17110	FBgn0039050	p.Asp226Asn
3R	18348135	T	C	9.52658	1.75463	0.0149123	0.109413	0.12068	0.0858385	2.36998	1.08352	0.0891723	7.40625	2.10568	0.129653	intron_variant	CG5346	FBgn0038981
3R	20570007	T	C	9.52587	2.10948	0.0147826	0.112037	0.436576	-0.194028	6.32131	2.52823	0.070802	3.821	1.87019	0.153273	synonymous_variant	tok	FBgn0004885	p.Leu502Leu
3R	20574416	A	T	9.49758	3.48542	0.0155172	0.103172	3.10418	-0.669038	1.82698	2.45444	0.128321	8.12583	Inf	0.0780227	3_prime_UTR_variant	tok	FBgn0004885
3R	18326803	T	C	9.49188	1.12248	0.0153846	0.228048	0.00266023	0.00104634	4.25792	1.38618	0.212656	5.7049	1.00738	0.243439	intron_variant	oa2	FBgn0038980
3R	17056240	C	T	9.48964	3.38606	0.0152542	0.114769	0.722113	-0.274448	4.80822	3.30131	0.136505	4.9044	3.46443	0.0930336	synonymous_variant	e	FBgn0000527	p.Ala740Ala
3R	20574028	G	A	9.41022	2.52589	0.0158333	0.148443	NA	NA	5.12703	2.88376	0.143066	4.60177	2.30123	0.153819	synonymous_variant	tok	FBgn0004885	p.Ser1407Ser
3R	16475092	G	T	9.38797	2.52408	0.0165289	0.0742708	NA	NA	2.55973	2.08946	0.0522545	7.15669	2.96211	0.0962872	intron_variant	KaiRIA	FBgn0028422
3R	21201673	A	G	9.38085	1.57554	0.0163934	0.141852	NA	NA	5.17455	2.08635	0.14181	4.69593	1.33637	0.141894	intron_variant	Fur1	FBgn0004509
3R	20590715	G	A	9.37517	2.39884	0.0162602	0.0989038	0.377023	0.186404	3.49904	2.9196	0.0996584	6.0335	2.15615	0.0981492	5_prime_UTR_variant	Ast	FBgn0015591
3R	20574046	T	C	9.36779	1.6162	0.016129	0.145877	0.940247	-0.284546	3.53793	2.17421	0.146017	6.20299	1.40868	0.145738	synonymous_variant	tok	FBgn0004885	p.Val1413Val
3R	14753355	A	G	9.36204	1.98684	0.016	0.153276	0.148067	-0.0846279	3.17503	1.64817	0.1494	6.48266	2.19742	0.157151	synonymous_variant	CG14290	FBgn0038662	p.Phe63Phe
3R	16160128	C	A	9.35948	1.82912	0.015873	0.160016	1.41814	0.473252	1.76464	1.03071	0.170211	7.98415	2.48542	0.149821	intergenic_region	Sirt2-Ir92a	FBgn0038788-FBgn0038789
X	5652512	A	G	9.35107	1.19086	0.015748	0.294863	2.8918	0.496174	1.9296	0.770813	0.329926	8.25493	1.49508	0.259799	synonymous_variant	CG15771	FBgn0029801	p.Leu237Leu
3R	20576297	A	G	9.34846	2.07419	0.015625	0.129376	0.516867	-0.204833	4.84455	2.0944	0.121219	4.80435	2.06146	0.137532	synonymous_variant	tld	FBgn0003719	p.Ala191Ala
3R	12398007	C	A	9.34718	3.79084	0.0155039	0.0725826	0.240044	-0.157524	3.3761	3.42474	0.0727334	6.13674	4.07921	0.0724318	missense_variant	CG14891	FBgn0038445	p.Ala252Asp
3R	17066574	T	C	9.34649	1.94109	0.0153846	0.329687	NA	NA	5.85856	2.6356	0.245442	4.29687	1.67308	0.413932	intergenic_region	e-CG5892	FBgn0000527-FBgn0038873
3R	17347937	T	G	9.26012	1.64337	0.0167939	0.138447	0.316596	0.139634	1.75398	0.991257	0.131295	8.49738	2.30373	0.145598	intron_variant	CG7956	FBgn0038890
3R	20021984	T	C	9.24772	2.94863	0.0166667	0.0713399	0.275333	-0.201948	5.42572	2.88059	0.0953371	4.0294	3.02365	0.0473426	synonymous_variant	CG6204	FBgn0039165	p.Cys728Cys
X	9130466	A	C	9.24322	3.40573	0.0165414	0.973434	3.11616	1.00278	0.407221	Inf	0.987505	8.69488	3.34735	0.959364	missense_variant	Ir8a	FBgn0052704	p.Ala32Ser
3R	17656843	C	T	9.24303	4.26783	0.0164179	0.0517023	1.16757	-0.618916	4.3846	3.5031	0.05159	5.03901	Inf	0.0518147	intergenic_region	CASK-Gr93a	FBgn0013759-FBgn0041229
3R	19760482	T	C	9.23829	2.18639	0.0162963	0.0640476	0.892323	-0.383812	3.61767	1.94547	0.0646127	5.82034	2.37013	0.0634825	synonymous_variant	CG5854	FBgn0039130	p.Cys135Cys
3R	16380348	A	G	9.21415	1.42561	0.0161765	0.172468	NA	NA	3.75067	1.34493	0.18225	5.71962	1.47721	0.162685	intron_variant	att-ORFA	FBgn0067783
3R	17279292	A	G	9.18553	2.74286	0.0167883	0.0719081	0.0842869	0.0651169	3.83782	Inf	0.0758912	5.56597	2.23218	0.067925	intergenic_region	lbe-CR43453	FBgn0011278-FBgn0263407
3R	12900525	G	T	9.1647	2.7335	0.0166667	0.0586538	0.275057	-0.182404	2.43343	1.54838	0.0510791	6.96883	Inf	0.0662285	synonymous_variant	Keap1	FBgn0038475	p.Ser622Ser
3R	16482838	A	C	9.14622	2.46478	0.0172662	0.0987355	0.991296	-0.352931	2.16487	2.17278	0.0676241	7.24754	2.64088	0.129847	intron_variant	Nep4	FBgn0038818
3R	17065701	T	A	9.14145	1.69242	0.0171429	0.168124	4.14215	0.585446	4.96127	2.8174	0.163482	4.81069	1.32727	0.172767	intergenic_region	e-CG5892	FBgn0000527-FBgn0038873
3R	16478979	T	C	9.13738	2.98396	0.0177305	0.104367	0.759212	-0.306251	3.43375	2.48114	0.0827684	5.90804	3.46075	0.125965	synonymous_variant	Nep4	FBgn0038818	p.Lys1035Lys
3R	20583189	G	A	9.13378	3.81198	0.0176056	0.0393826	NA	NA	5.09675	3.91111	0.0302163	4.28236	3.73512	0.0485489	missense_variant	asp	FBgn0000140	p.Arg1075His
X	9085552	T	C	9.11652	1.7784	0.0174825	0.899031	0.162658	-0.103939	0.00476008	0.00904984	0.961166	10.0433	2.17936	0.836896	intergenic_region	CG12115-CG12057	FBgn0030097-FBgn0030098
3R	20353183	A	G	9.09756	2.72877	0.0180556	0.120224	0.385126	0.180303	2.58348	2.27975	0.0991105	6.67305	3.06266	0.141338	3_prime_UTR_variant	CG13618	FBgn0039203
X	9085942	C	T	9.09574	1.57002	0.017931	0.930699	1.85264	0.597078	0.0656197	0.205533	0.996212	9.31853	1.64104	0.865186	synonymous_variant	CG12057	FBgn0030098	p.Arg75Arg
3R	20218678	C	T	9.08944	3.40781	0.0178082	0.0426706	1.9434	-0.811268	2.57797	2.4469	0.050176	6.73266	Inf	0.0351652	synonymous_variant	CG13616	FBgn0039200	p.Leu12Leu
3R	16479424	C	T	9.08798	3.0343	0.0176871	0.0760643	0.44104	0.234055	6.41759	3.3695	0.0545635	2.95995	2.69489	0.0975651	intron_variant	Nep4	FBgn0038818
3R	14050280	A	G	9.07449	4.15916	0.0175676	0.0464187	0.523121	0.44206	3.01954	2.91177	0.0388822	6.18116	Inf	0.0539552	synonymous_variant	CG7993	FBgn0038585	p.Lys204Lys
3R	20591902	T	A	9.04855	2.34346	0.0187919	0.0939694	0.571172	-0.274874	2.56219	1.90615	0.105542	6.88319	2.74218	0.0823966	intergenic_region	Ast-CG13631	FBgn0015591-FBgn0040600
3R	20646974	T	G	9.03268	2.68154	0.0186667	0.116374	0.4258	0.22355	2.41281	2.0608	0.12085	6.85	3.35757	0.111897	splice_region_variant&intron_variant	Saf-B	FBgn0039229
3R	14539707	T	C	9.02836	3.27558	0.018543	0.0543908	1.15631	-0.724561	3.06451	3.80104	0.0530723	6.10901	3.05713	0.0557092	synonymous_variant	VAChT	FBgn0015323	p.Gly392Gly
3R	20341500	G	A	9.0063	4.08553	0.0190789	0.0499525	2.7727	-0.876143	4.65035	3.27294	0.0509173	4.49472	Inf	0.0489876	synonymous_variant	CG13617	FBgn0039201	p.Glu42Glu
X	9211134	A	G	8.99618	3.82243	0.0189542	0.988756	NA	NA	NA	NA	1	8.99618	3.82243	0.977512	intergenic_region	lz-c12.1	FBgn0002576-FBgn0040235
3R	18918283	A	G	8.98835	4.28217	0.0188312	0.0662894	0.69264	-0.383529	5.40854	3.58969	0.0875879	3.75755	Inf	0.0449909	intron_variant	CG13830	FBgn0039054
X	9216416	C	T	8.98309	0.984119	0.0187097	0.580139	0.246661	0.0793844	1.43403	0.556622	0.488225	8.65412	1.2727	0.672054	synonymous_variant	c12.2	FBgn0040234	p.Asn765Asn
3R	14983010	C	T	8.97268	2.84128	0.0185897	0.109133	0.821516	-0.316523	5.40975	2.10294	0.106719	3.74568	Inf	0.111547	5_prime_UTR_premature_start_codon_gain_variant	nos	FBgn0002962
3R	16386578	A	T	8.96249	2.10204	0.0184713	0.131168	0.0110142	0.00571613	3.22701	2.1622	0.12848	5.95589	2.06738	0.133856	intergenic_region	CG15922-CG5191	FBgn0040575-FBgn0038803
3R	19300007	A	G	8.95922	3.57846	0.0183544	0.0557211	NA	NA	5.37794	3.69063	0.0625846	3.82791	3.45707	0.0488577	intergenic_region	CG4374-Ir94f	FBgn0039078-FBgn0051225
3R	17581017	C	T	8.95482	2.87697	0.0188679	0.0797478	0.016737	0.0119939	3.56263	3.52818	0.0789203	5.53781	2.6489	0.0805752	intron_variant	CG31198	FBgn0051198
X	9688827	A	T	8.90876	1.48833	0.019375	0.806259	1.30987	-0.288593	2.02953	1.24269	0.842663	7.21196	1.59435	0.769856	intron_variant	CG32698	FBgn0052698
3R	20565515	G	A	8.90774	2.93497	0.0192547	0.0629361	NA	NA	2.67442	2.8888	0.0810652	6.36206	2.97111	0.0448071	intron_variant	tok	FBgn0004885
3R	20591168	C	G	8.87855	2.12621	0.0197531	0.110447	NA	NA	2.49831	1.79628	0.100834	6.69284	2.36673	0.12006	intergenic_region	Ast-CG13631	FBgn0015591-FBgn0040600
3R	16494644	T	G	8.86072	2.65906	0.0202454	0.0855866	0.379052	-0.22168	4.0635	2.60392	0.0575998	4.89685	2.70002	0.113573	intergenic_region	Nep4-Cpr92F	FBgn0038818-FBgn0038819
3R	19428468	G	A	8.85393	3.71728	0.020122	0.0706898	1.29644	-0.462903	3.27749	2.89722	0.0691282	5.80211	Inf	0.0722514	synonymous_variant	CG10184	FBgn0039094	p.Ala335Ala
3R	15073177	G	A	8.82989	1.23609	0.0212121	0.17176	0.0966225	0.050012	2.54053	1.1208	0.128604	6.58079	1.28723	0.214915	synonymous_variant	CG5217	FBgn0038694	p.Pro154Pro
X	9205887	G	C	8.82791	2.00964	0.0210843	0.923667	5.66376	1.01569	0.261259	-1.15804	0.955636	10.6098	2.6573	0.891699	intergenic_region	lz-c12.1	FBgn0002576-FBgn0040235
3R	14575200	G	A	8.82523	1.097	0.0209581	0.162525	0.897349	-0.263482	5.60318	1.27744	0.227132	3.63902	0.895769	0.0979178	synonymous_variant	gwl	FBgn0260399	p.Gly695Gly
3R	12137304	A	G	8.81663	3.47708	0.0208333	0.0500651	0.0411373	-0.0348591	3.4264	3.39835	0.0476992	5.51933	3.55187	0.0524309	synonymous_variant	Sulf1	FBgn0040271	p.Ser1025Ser
3R	20572415	A	G	8.80527	3.7883	0.0218935	0.0870453	NA	NA	4.69064	3.00852	0.076393	4.29365	Inf	0.0976977	intron_variant	tok	FBgn0004885
3R	16385603	A	G	8.80241	1.77499	0.0217647	0.131868	0.347336	-0.151237	3.14587	2.27965	0.111408	5.97255	1.62066	0.152329	intron_variant	CG15922	FBgn0040575
3R	19375192	T	A	8.7917	2.79082	0.0222222	0.0903709	0.0526065	-0.0593156	3.58247	2.88501	0.0993649	5.31421	2.75018	0.0813769	intergenic_region	CG10168-CG10164	FBgn0039087-FBgn0039088
3R	17042392	G	A	8.76964	1.64161	0.0226744	0.0982967	0.0103887	0.0056487	1.75107	1.5374	0.0883995	7.36692	1.68684	0.108194	intergenic_region	CG5862-CR43975	FBgn0038868-FBgn0264706
3R	12361416	C	G	8.75883	2.88009	0.0225434	0.086905	NA	NA	3.80714	2.68918	0.102903	5.11457	3.03214	0.070907	intron_variant	CG42342	FBgn0259244
3R	20572418	C	G	8.75752	3.81029	0.0224138	0.0877589	NA	NA	4.16292	3.05683	0.0784071	4.76801	Inf	0.0971107	intron_variant	tok	FBgn0004885
X	9127806	G	T	8.73518	2.642	0.0228571	0.951309	2.25176	0.80255	0.0776802	0.950192	0.958619	8.73344	2.90945	0.943999	synonymous_variant	Ir8a	FBgn0052704	p.Gly588Gly
3R	17508063	A	G	8.7307	1.26644	0.0227273	0.148106	0.448776	0.148045	5.18504	2.49472	0.12868	4.23208	0.891422	0.167532	intron_variant	CG31176	FBgn0051176
3R	18675440	T	A	8.72918	3.98318	0.0225989	0.0653028	0.928793	-0.520569	3.59536	Inf	0.0842598	5.27137	3.46473	0.0463458	intergenic_region	CG4704-CR43846	FBgn0039029-FBgn0264428
3R	20408087	G	A	8.7291	3.75728	0.0224719	0.0733984	NA	NA	5.33229	3.14853	0.0866053	3.56232	Inf	0.0601915	intron_variant	CG13624	FBgn0039209
3R	20275959	C	T	8.72788	2.94252	0.0223464	0.0890152	NA	NA	4.75167	2.72476	0.096467	4.1276	3.15274	0.0815633	intron_variant	nAcRalpha-96Aa	FBgn0000036
2R	14451515	A	T	8.72769	2.12766	0.0222222	0.342553	NA	NA	3.84751	2.43661	0.466924	5.17367	1.97207	0.218182	intron_variant	GEFmeso	FBgn0050115
3R	20580545	G	T	8.7208	3.20599	0.0220994	0.054624	0.786028	-0.453243	3.14077	2.10439	0.0421607	5.74187	Inf	0.0670873	missense_variant	asp	FBgn0000140	p.Ala194Ser
X	9119203	C	T	8.72044	1.78266	0.021978	0.249998	NA	NA	3.88991	2.19624	0.258227	5.14953	1.61163	0.24177	intergenic_region	t-CG15370	FBgn0086367-FBgn0030107
X	9119157	T	C	8.71279	1.84811	0.0218579	0.24196	24.9949	1.38462	4.59763	2.11731	0.254824	4.45833	1.67964	0.229097	intergenic_region	t-CG15370	FBgn0086367-FBgn0030107
3R	19356254	A	G	8.69794	Inf	0.0217391	0.061184	0.289827	-0.22147	3.62192	Inf	0.0685583	5.18313	Inf	0.0538097	intron_variant	CG10175	FBgn0039084
X	8442591	C	G	8.6975	1.51702	0.0216216	0.84927	0.0123139	0.00532449	1.27919	0.903896	0.842413	8.3719	1.89545	0.856127	intron_variant	Nrg	FBgn0002968
3R	17384829	G	A	8.69443	2.42041	0.0215054	0.0769332	0.62357	-0.344832	3.55929	3.15291	0.0675682	5.25956	2.14039	0.0862982	intergenic_region	slou-CG15498	FBgn0002941-FBgn0038892
3R	16476983	T	C	8.69175	2.62758	0.0213904	0.0813983	0.245165	-0.157658	2.84765	1.73424	0.0492561	5.96864	3.2711	0.11354	synonymous_variant	KaiRIA	FBgn0028422	p.Arg277Arg
3R	18190368	A	G	8.68264	3.25325	0.0212766	0.085213	NA	NA	2.22461	2.8213	0.0890572	6.61094	3.68053	0.0813688	3_prime_UTR_variant	CG5382	FBgn0038950
3R	19394522	G	T	8.68017	3.04137	0.021164	0.0604507	0.0130343	-0.0463933	4.47695	2.1958	0.0577046	4.40584	Inf	0.0631968	intron_variant	beat-IV	FBgn0039089
3R	12825805	C	A	8.67341	1.80046	0.0210526	0.0918192	0.482567	-0.26746	1.062	1.42854	0.0957418	8.36405	1.99382	0.0878966	intron_variant	CG16941	FBgn0038464
X	9052108	G	A	8.67213	2.93616	0.0209424	0.987466	NA	NA	NA	NA	1	8.67213	2.93616	0.974932	synonymous_variant	Ost48	FBgn0014868	p.Leu95Leu
3R	14987254	G	C	8.65867	1.82169	0.021875	0.0771817	1.02941	-0.402848	0.0721532	1.31251	0.0291623	9.219	1.95544	0.125201	synonymous_variant	CG42359	FBgn0259705	p.Pro73Pro
3R	20574340	A	G	8.65103	1.56421	0.0217617	0.209667	0.273033	-0.0978639	4.31609	3.15107	0.164031	4.96821	1.19154	0.255303	3_prime_UTR_variant	tok	FBgn0004885
3R	12397838	T	G	8.6387	Inf	0.0226804	0.0701056	NA	NA	2.20555	Inf	0.0626532	6.52577	Inf	0.0775579	missense_variant	CG14891	FBgn0038445	p.Tyr196Asp
3R	17636763	C	A	8.61299	2.17047	0.0230769	0.0723759	0.018236	-0.0128511	2.6347	2.59592	0.0480937	6.1439	2.04925	0.0966582	intron_variant	CASK	FBgn0013759
3R	18920232	C	A	8.59617	3.21109	0.0239796	0.0793576	1.37721	-0.537262	6.41048	3.13847	0.0789071	2.47892	3.33605	0.079808	synonymous_variant	CG17110	FBgn0039050	p.Ala240Ala
3R	16479072	T	C	8.58989	2.85289	0.0238579	0.063851	1.63669	0.64915	3.28233	3.72289	0.0390821	5.51323	2.59346	0.0886199	synonymous_variant	Nep4	FBgn0038818	p.Pro1004Pro
X	9055648	C	A	8.58684	1.11685	0.0242424	0.172215	0.377215	0.125725	1.2209	0.603891	0.201122	8.36597	1.43745	0.143308	synonymous_variant	Zpr1	FBgn0030096	p.Pro120Pro
3R	12293788	T	A	8.58482	1.95197	0.0246231	0.0821614	1.1708	-0.446411	7.10615	2.04373	0.0992689	2.0091	1.81418	0.0650539	synonymous_variant	CG42232	FBgn0250754	p.Ile350Ile
3R	19058966	A	G	8.58289	1.38386	0.0245	0.147563	0.591099	0.191896	3.46864	1.41533	0.143509	5.39117	1.36757	0.151617	intron_variant	CG4467	FBgn0039064
3R	17079075	A	G	8.58238	3.31151	0.0243781	0.0694123	NA	NA	3.22027	Inf	0.0710622	5.54257	2.86807	0.0677623	intron_variant	ETHR	FBgn0038874
3R	20424537	C	T	8.57674	3.16599	0.0252475	0.079241	0.0233586	0.0356886	1.9859	2.45042	0.0662998	6.70528	3.74354	0.0921823	intron_variant	mld	FBgn0263490
3R	20375841	A	G	8.57218	2.71337	0.0261084	0.107887	1.23883	0.375809	2.49886	2.08722	0.121954	6.40201	3.43882	0.0938211	intron_variant	Esyt2	FBgn0039208
3R	19975290	C	T	8.56537	2.20788	0.0259804	0.086174	0.123658	-0.0894117	1.4427	2.15577	0.0726958	7.35274	2.23296	0.0996522	synonymous_variant	p38c	FBgn0046322	p.Ser205Ser
X	8358235	A	G	8.56256	Inf	0.0258537	0.988494	NA	NA	NA	NA	1	8.56256	Inf	0.976988	synonymous_variant	Sptr	FBgn0014032	p.Ser35Ser
3R	12397836	C	T	8.55108	Inf	0.0257282	0.0650385	NA	NA	2.46828	Inf	0.0559863	6.18413	Inf	0.0740906	missense_variant	CG14891	FBgn0038445	p.Pro195Leu
3R	16156232	A	C	8.54953	2.57646	0.026087	0.119054	0.0126163	0.0403174	2.04707	2.53601	0.125625	6.71419	2.59808	0.112484	intergenic_region	Sirt2-Ir92a	FBgn0038788-FBgn0038789
3R	14473156	C	T	8.53277	3.12631	0.0264423	0.0550355	1.60613	-0.595675	2.846	2.12154	0.0626821	5.93905	Inf	0.047389	synonymous_variant	qin	FBgn0263974	p.Asn1131Asn
X	9119160	T	A	8.52451	1.86546	0.0263158	0.240288	24.6132	1.36474	4.35576	2.06186	0.250695	4.4711	1.73531	0.229881	intergenic_region	t-CG15370	FBgn0086367-FBgn0030107
X	9127962	G	A	8.51746	1.39342	0.0261905	0.176592	10.1899	1.11078	0.833206	0.717844	0.128167	8.39382	1.66965	0.225017	synonymous_variant	Ir8a	FBgn0052704	p.Ile536Ile
3R	19416248	T	C	8.49534	2.38128	0.0260664	0.0696693	1.00229	-0.402309	3.76914	1.88608	0.0769186	4.91595	2.94853	0.0624201	missense_variant	CG33337	FBgn0053337	p.Ile601Met
3R	12782622	T	C	8.49498	3.70724	0.0259434	0.0608438	0.688855	-0.354551	4.50962	2.88099	0.0712072	4.09143	Inf	0.0504805	intron_variant	Abd-B	FBgn0000015
X	9256918	A	G	8.4923	2.1921	0.0258216	0.982083	NA	NA	0.151693	-Inf	1	9.26453	2.52463	0.964165	synonymous_variant	mgl	FBgn0261260	p.His3963His
3R	16482830	A	T	8.48634	2.43751	0.0257009	0.102261	0.725858	-0.273679	2.23533	2.23284	0.0791022	6.46273	2.54316	0.12542	intron_variant	Nep4	FBgn0038818
3R	19067758	T	C	8.45346	3.06551	0.0265116	0.0614266	NA	NA	2.54441	2.62852	0.074492	6.04336	3.60262	0.0483613	intron_variant	CG4467	FBgn0039064
3R	15439354	A	G	8.40753	3.47351	0.0287037	0.118685	NA	NA	4.6945	3.17149	0.127802	3.86711	3.84062	0.109568	synonymous_variant	CG16727	FBgn0038719	p.Thr44Thr
3R	19945895	A	G	8.40285	2.46642	0.0285714	0.0759502	NA	NA	3.47529	2.69792	0.0778218	5.08365	2.30547	0.0740787	intron_variant	Rootletin	FBgn0039152
3R	23488053	G	C	8.40051	2.54945	0.0284404	0.0640556	NA	NA	5.53655	2.90773	0.0850048	3.02783	2.16065	0.0431064	intergenic_region	Mlc1-CG18437	FBgn0002772-FBgn0039536
3R	17205757	T	C	8.39698	1.44508	0.0292237	0.112586	0.530773	-0.202573	1.94757	0.818126	0.0604895	6.65617	1.69825	0.164683	intron_variant	tin	FBgn0004110
3R	16495198	C	T	8.39657	3.03947	0.0290909	0.0732411	NA	NA	4.48617	2.76671	0.0859638	4.09107	3.26787	0.0605184	intergenic_region	Nep4-Cpr92F	FBgn0038818-FBgn0038819
3R	19673688	T	G	8.39596	3.31902	0.0289593	0.0487023	0.477388	0.315094	3.96116	2.48326	0.0521629	4.56794	Inf	0.0452416	missense_variant	CG34355	FBgn0085384	p.Ser394Ala
3R	18917824	G	T	8.39062	2.76617	0.0288288	0.0688938	0.607936	-0.359101	2.93971	1.99934	0.0916742	5.94825	Inf	0.0461134	synonymous_variant	CG6726	FBgn0039049	p.Leu46Leu
3R	14714391	C	T	8.37745	1.41328	0.0286996	0.167575	0.441817	0.167698	3.24277	1.19684	0.177611	5.43263	1.59209	0.15754	intergenic_region	CG14298-CG14297	FBgn0038654-FBgn0038655
3R	11293691	T	A	8.37511	3.33793	0.0285714	0.0569094	3.83723	-1.15682	4.7041	2.65105	0.0667269	3.78372	Inf	0.0470918	intron_variant	CG14869	FBgn0038341
3R	12135544	G	C	8.37295	3.76642	0.0284444	0.0622321	0.0897712	-0.111875	4.15167	2.9024	0.0628089	4.34148	Inf	0.0616552	intergenic_region	Zip3-Sulf1	FBgn0038412-FBgn0040271
3R	17065873	T	A	8.37272	1.45061	0.0283186	0.269823	1.50268	0.308969	2.66419	1.7414	0.220088	6.00125	1.31488	0.319557	intergenic_region	e-CG5892	FBgn0000527-FBgn0038873
3R	12298456	C	T	8.36787	4.50492	0.0286344	0.0453295	3.33092	-0.953149	3.76438	3.79107	0.0507947	4.76053	Inf	0.0398642	5_prime_UTR_variant	Gyc-89Da	FBgn0038435
3R	20427577	C	T	8.35595	3.81105	0.0289474	0.0600656	2.20532	-1.0667	4.98462	3.79672	0.0554899	3.57451	3.82567	0.0646412	intron_variant	mld	FBgn0263490
3R	20325089	C	G	8.35218	4.80288	0.028821	0.051948	0.349097	-0.237059	3.68071	4.10925	0.0528101	4.80483	Inf	0.0510859	intergenic_region	nAcRalpha-96Ab-nAcRbeta-96A	FBgn0000039-FBgn0004118
X	8483010	A	C	8.34425	1.36403	0.0291304	0.883161	NA	NA	1.02808	1.78718	0.951737	7.43341	1.3294	0.814586	5_prime_UTR_variant	CG12081	FBgn0030053
3R	19505422	T	A	8.32573	1.93958	0.0290043	0.10697	0.29307	-0.161106	2.86151	1.65392	0.101129	5.6302	2.19251	0.11281	intron_variant	CG10157	FBgn0039099
3R	17431634	T	C	8.31778	3.09792	0.0288793	0.0676525	0.468223	-0.288209	2.86679	2.56334	0.0700466	5.72203	3.66246	0.0652585	intron_variant	InR	FBgn0013984
3R	17066627	G	C	8.31534	2.26418	0.0287554	0.275196	1.49628	0.266283	4.25293	2.43587	0.275849	4.34161	2.14855	0.274544	intergenic_region	e-CG5892	FBgn0000527-FBgn0038873
3R	20341430	A	T	8.31377	2.60892	0.0286325	0.07543	0.023751	-0.0142966	3.7068	2.9176	0.0579755	4.74497	2.43835	0.0928845	intron_variant	CG13617	FBgn0039201
3R	14084011	G	T	8.29657	3.96702	0.0289362	0.0412503	2.25847	-0.923023	3.27341	3.92801	0.0389981	5.17065	3.99738	0.0435025	intergenic_region	tatl-CG18599	FBgn0260241-FBgn0038592
3R	20615591	T	C	8.29441	2.79212	0.0288136	0.0863201	0.059745	0.063232	4.30167	3.16811	0.0811337	4.23587	2.56083	0.0915065	5_prime_UTR_variant	CG13634	FBgn0039224
3R	13070792	G	C	8.28792	2.74636	0.028692	0.0512515	1.26323	-0.57236	3.89866	2.32216	0.0497358	4.53225	3.32725	0.0527671	intron_variant	beat-IIb	FBgn0038494
3R	12046594	G	T	8.28772	3.61758	0.0285714	0.0357223	0.761247	-0.448757	2.98232	Inf	0.0264724	5.42026	3.24478	0.0449722	intergenic_region	mtSSB-tara	FBgn0010438-FBgn0040071
3R	13484551	G	A	8.28357	1.48922	0.0284519	0.12473	0.00803748	-0.00369989	0.833217	1.24197	0.114136	8.13054	1.58755	0.135324	intron_variant	CG14322	FBgn0038532
3R	16535497	G	A	8.28342	2.64214	0.0283333	0.075051	0.15628	0.115952	4.44166	3.1752	0.0610852	4.15451	2.3802	0.0890168	intron_variant	Oamb	FBgn0024944
3R	20651136	A	G	8.27993	Inf	0.0282158	0.0571264	0.139282	-0.147968	3.27735	Inf	0.0600801	5.1329	Inf	0.0541726	intergenic_region	niki-CG43166	FBgn0045980-FBgn0262722
3R	12254342	A	T	8.2704	3.06293	0.0285124	0.103573	1.19371	-0.439336	3.77542	Inf	0.120283	4.72218	2.48338	0.0868627	intergenic_region	tRNA:CR31497-CG31279	FBgn0051497-FBgn0051279
3R	20389925	A	G	8.26494	2.74981	0.0283951	0.0985183	0.564353	0.239333	5.37355	Inf	0.0896356	3.39802	2.1861	0.107401	intron_variant	CG13624	FBgn0039209
3R	11938666	C	G	8.26148	0.742503	0.0282787	0.167081	2.08882	0.428828	6.5071	1.64147	0.134142	3.15153	0.321294	0.20002	intergenic_region	Akt1-Sb	FBgn0010379-FBgn0003319
X	9162495	G	A	8.25262	3.23155	0.0281633	0.979289	NA	NA	NA	NA	0.991732	8.25262	3.23155	0.966845	3_prime_UTR_variant	CG17440	FBgn0030120
3R	15387703	A	C	8.25201	4.45435	0.0280488	0.0436283	0.193694	-0.201579	3.34298	3.58217	0.0272845	5.11615	Inf	0.0599722	intron_variant	Dys	FBgn0260003
3R	16765667	T	G	8.24952	2.03181	0.0283401	0.136607	2.00865	0.519207	2.39236	2.08519	0.117103	6.02026	2.00611	0.156111	intron_variant	CG31191	FBgn0051191
3R	13935973	A	G	8.24896	4.41534	0.0282258	0.0477611	0.869934	-0.544243	4.34679	Inf	0.0790781	4.02465	3.75753	0.0164442	intron_variant	sr	FBgn0003499
3R	14911796	G	C	8.2459	3.98782	0.0281124	0.0453307	0.0289773	-0.0548281	4.67358	3.35042	0.0483008	3.71817	Inf	0.0423607	intron_variant	cdi	FBgn0004876
3R	20217341	T	C	8.24175	3.41382	0.028	0.0674951	0.00143398	-0.00117498	3.3109	2.56033	0.0853375	5.05469	Inf	0.0496528	synonymous_variant	CG13615	FBgn0039199	p.Phe296Phe
3R	16385606	T	G	8.23938	1.8629	0.0278884	0.124494	0.432924	-0.176579	2.63473	2.53618	0.104148	5.90322	1.67592	0.14484	intron_variant	CG15922	FBgn0040575
3R	19417887	T	C	8.2387	1.65428	0.0277778	0.175731	NA	NA	4.11931	2.27702	0.17429	4.4204	1.38197	0.177171	missense_variant	CG33337	FBgn0053337	p.Ile182Met
3R	16479018	C	T	8.237	2.75753	0.027668	0.0747949	0.0266608	0.0540671	4.68484	3.63278	0.0381472	3.9526	2.43255	0.111443	synonymous_variant	Nep4	FBgn0038818	p.Glu1022Glu
3R	20350624	A	G	8.23328	0.862478	0.0275591	0.179754	0.16962	-0.0807174	3.81108	1.25549	0.143765	4.9265	0.728484	0.215744	5_prime_UTR_variant	CG13618	FBgn0039203
X	5652071	A	G	8.2308	1.02295	0.027451	0.344225	0.564587	0.155264	2.01341	0.70299	0.402922	7.08994	1.29291	0.285528	synonymous_variant	CG15771	FBgn0029801	p.Glu109Glu
X	9261409	A	G	8.22587	2.14351	0.0273438	0.965533	0.385707	0.293763	0.641202	0.870864	0.962357	8.08721	2.95233	0.96871	synonymous_variant	mgl	FBgn0261260	p.Thr2573Thr
X	5848341	C	T	8.21821	1.48343	0.0272374	0.325416	1.63914	0.292368	1.56724	0.924394	0.332452	7.56278	1.94299	0.318381	intergenic_region	CG6048-CG6067	FBgn0029827-FBgn0029828
3R	19506320	G	A	8.21476	1.81356	0.0271318	0.0807306	NA	NA	3.96256	1.49653	0.0898321	4.47395	2.158	0.0716291	missense_variant	eIF-3p66	FBgn0040227	p.Ala96Thr
3R	24014018	C	G	8.21431	1.17077	0.027027	0.364726	0.578089	-0.172575	2.24954	1.24489	0.360224	6.4094	1.12377	0.369228	intron_variant	CG34354	FBgn0085383
3R	20299398	C	G	8.21377	0.956547	0.0269231	0.247639	0.000752144	-0.00848506	3.42612	0.627977	0.278833	5.11556	1.24703	0.216444	intergenic_region	CG31128-nAcRalpha-96Ab	FBgn0051128-FBgn0000039
3R	14194833	A	G	8.20996	0.935781	0.0268199	0.669758	0.467734	0.124685	2.15476	0.783671	0.640472	6.45194	1.02104	0.699044	3_prime_UTR_variant	gl	FBgn0004618
X	9113622	G	A	8.20796	2.03892	0.0267176	0.850025	9.41983	1.06634	7.21421	3.19344	0.815841	1.78833	1.22648	0.884209	intron_variant	t	FBgn0086367
3R	17618901	T	G	8.20464	1.60636	0.026616	0.076334	0.707297	-0.373139	2.92245	1.71187	0.0776949	5.52668	1.55252	0.074973	intron_variant	CASK	FBgn0013759
3R	16369137	T	C	8.20208	2.75111	0.0265152	0.0815178	0.147239	-0.138185	1.21397	1.95515	0.0395628	7.42434	3.23148	0.123473	intron_variant	Stat92E	FBgn0016917
3R	20575535	T	G	8.2017	1.82058	0.0264151	0.165769	NA	NA	2.21538	1.16003	0.172723	6.62529	2.8168	0.158816	synonymous_variant	tld	FBgn0003719	p.Leu6Leu
3R	20575634	G	T	8.20058	2.67543	0.0266917	0.0896034	2.91443	-0.763047	2.33808	1.598	0.0777092	6.24284	Inf	0.101498	synonymous_variant	tld	FBgn0003719	p.Leu39Leu
X	9051962	G	A	8.19917	1.21491	0.0269663	0.8829	NA	NA	0.00349814	0.00451725	0.913165	9.97742	1.58719	0.852635	synonymous_variant	Ost48	FBgn0014868	p.Val143Val
3R	16752935	G	A	8.17941	Inf	0.0272388	0.0414669	NA	NA	3.42504	Inf	0.0427335	4.86736	Inf	0.0402003	synonymous_variant	CG5630	FBgn0038842	p.Pro280Pro
X	9127926	C	T	8.17938	1.44829	0.0271375	0.167704	8.72138	0.975552	1.2581	0.914593	0.147475	7.47363	1.70609	0.187934	synonymous_variant	Ir8a	FBgn0052704	p.Arg548Arg
X	9116526	T	C	8.17788	1.77393	0.027037	0.594389	7.69312	0.675952	4.37559	2.36125	0.549064	4.18829	1.50686	0.639714	intron_variant	t	FBgn0086367
X	9119192	T	A	8.17718	1.67776	0.0269373	0.25269	NA	NA	3.70551	2.01787	0.266593	4.77365	1.52229	0.238787	intergenic_region	t-CG15370	FBgn0086367-FBgn0030107
3R	15438366	C	T	8.1739	2.46926	0.0272059	0.115547	NA	NA	2.90077	1.62855	0.115003	5.60349	Inf	0.116092	intergenic_region	CG17752-CG16727	FBgn0038718-FBgn0038719
X	8517789	T	A	8.16985	2.48704	0.0274725	0.854424	NA	NA	2.50238	2.42739	0.83331	5.83251	2.51715	0.875537	intergenic_region	Caf1-180-oc	FBgn0030054-FBgn0004102
3R	14742355	A	G	8.16934	2.1873	0.0273723	0.0802129	0.0160378	0.0105741	2.01467	1.92615	0.0779583	6.428	2.35924	0.0824674	intron_variant	Xrp1	FBgn0261113
3R	14047386	G	A	8.16273	1.46751	0.0272727	0.164165	0.205784	-0.0919561	4.76899	2.45184	0.153535	4.51865	1.25642	0.174795	synonymous_variant	CG7175	FBgn0038584	p.Pro535Pro
3R	20112411	G	A	8.15956	Inf	0.0271739	0.0573892	NA	NA	4.51062	Inf	0.0589013	3.82561	Inf	0.0558771	synonymous_variant	CG6356	FBgn0039178	p.Lys175Lys
3R	18381329	C	T	8.15808	3.1458	0.0270758	0.0538743	0.159839	0.144374	3.10923	2.25671	0.0698969	5.26651	Inf	0.0378516	synonymous_variant	bond	FBgn0260942	p.Ile151Ile
3R	18839832	T	C	8.15293	2.09838	0.0269784	0.100732	1.92501	-0.557216	4.06563	2.46408	0.103133	4.44049	1.92374	0.0983319	intron_variant	CG6688	FBgn0039038
3R	19901893	G	A	8.14852	3.94306	0.0272401	0.060798	NA	NA	3.64336	3.09606	0.0588478	4.66809	Inf	0.0627481	intron_variant	4EHP	FBgn0053100
3R	16446000	G	A	8.14815	3.67964	0.0271429	0.0444535	0.00515006	-0.0814343	1.97223	2.76111	0.035271	6.29708	Inf	0.0536359	missense_variant	CG5466	FBgn0038815	p.Ala570Thr
3R	12291212	T	C	8.13427	Inf	0.0270463	0.0503306	0.920015	-0.47878	3.59954	Inf	0.0486216	4.66599	Inf	0.0520396	synonymous_variant	CG42232	FBgn0250754	p.Val1145Val
3R	12984770	C	T	8.13109	3.05201	0.0276596	0.0727624	NA	NA	3.42348	2.66411	0.0823961	4.85957	3.52854	0.0631288	missense_variant	Mur89F	FBgn0038492	p.Ser296Asn
X	9232621	C	G	8.13039	2.29567	0.0275618	0.988237	NA	NA	NA	NA	1	8.13039	2.29567	0.976474	missense_variant	CG34449	FBgn0085478	p.Gln46Glu
3R	14584625	G	A	8.12244	2.67147	0.0285211	0.0930712	2.66622	-0.619973	2.92105	2.04909	0.0934062	5.31442	3.35684	0.0927361	intergenic_region	CG14299-CG7720	FBgn0038651-FBgn0038652
3R	14946243	C	G	8.1217	3.80318	0.0284211	0.0477576	NA	NA	4.64124	3.04097	0.0533826	3.62447	Inf	0.0421326	intron_variant	CG6040	FBgn0038679
X	20159832	G	C	8.11598	1.09497	0.0286713	0.76505	0.459025	0.155317	1.86199	0.880976	0.799207	6.69957	1.19462	0.730894	intergenic_region	inx6-CG1504	FBgn0027107-FBgn0031100
3R	15287068	T	A	8.11556	1.41904	0.0285714	0.120918	0.723458	-0.29875	2.88748	1.42482	0.110383	5.41481	1.41517	0.131454	5_prime_UTR_variant	Dys	FBgn0260003
3R	17581012	T	A	8.11153	2.87472	0.0288194	0.0748184	0.0323885	0.0226573	2.90768	3.57225	0.0735596	5.33664	2.61774	0.0760773	intron_variant	CG31198	FBgn0051198
3R	15722429	C	T	8.10357	Inf	0.0287197	0.0243388	NA	NA	3.55573	Inf	0.0262241	4.6657	Inf	0.0224535	intron_variant	CG4733	FBgn0038744
3R	14750117	A	C	8.09425	2.39127	0.0296552	0.0924695	0.20688	-0.113656	2.23341	1.47483	0.107413	6.42428	4.17261	0.0775259	intron_variant	Xrp1	FBgn0261113
3R	17019720	C	T	8.08701	1.2543	0.0295533	0.132832	1.49037	0.340653	3.41175	1.10078	0.128657	4.92099	1.39096	0.137007	intron_variant	SNF4Agamma	FBgn0264357
X	9122625	C	T	8.08617	1.02871	0.0294521	0.576311	1.53255	0.244109	2.27791	0.822932	0.668254	6.31217	1.16279	0.484368	synonymous_variant	Gr8a	FBgn0030108	p.Tyr372Tyr
3R	20887337	A	G	8.07031	2.34623	0.0296928	0.059537	NA	NA	1.63554	1.59779	0.0518847	6.64975	2.69078	0.0671894	synonymous_variant	CG34349	FBgn0085378	p.Arg448Arg
3R	16499561	A	G	8.06791	1.53088	0.0295918	0.110474	0.456432	-0.18547	3.82127	1.64631	0.0697277	4.47169	1.46909	0.151221	intergenic_region	Cpr92F-CG4000	FBgn0038819-FBgn0038820
3R	14422898	T	C	8.06519	3.01603	0.0294915	0.0516728	0.705512	-0.484428	3.07473	2.06056	0.0456991	5.14102	Inf	0.0576465	missense_variant	CG14304	FBgn0038629	p.Arg356Gly
3R	12054667	G	T	8.05218	2.80631	0.0293919	0.050963	NA	NA	3.66841	3.11119	0.0558821	4.49937	2.6605	0.0460438	intron_variant	tara	FBgn0040071
3R	13312716	G	C	8.03676	1.73374	0.0299663	0.0851482	NA	NA	5.01428	2.10985	0.104664	3.51043	1.52702	0.0656328	intron_variant	Dscam3	FBgn0261046
3R	20580388	T	G	8.03459	2.17047	0.0298658	0.0980979	0.870097	-0.354891	2.68602	1.75582	0.0997732	5.74928	2.5342	0.0964226	synonymous_variant	asp	FBgn0000140	p.Pro141Pro
3R	19012650	T	C	8.02963	1.92703	0.0301003	0.121292	0.162496	-0.0835964	3.37583	1.75955	0.109883	4.84441	2.04972	0.132701	3_prime_UTR_variant	cnc	FBgn0262975
3R	16501921	C	T	8.02275	1.0563	0.0303333	0.69318	0.208986	0.0672123	1.27006	0.61234	0.762046	7.3424	1.2953	0.624314	intergenic_region	Cpr92F-CG4000	FBgn0038819-FBgn0038820
3R	20590713	G	C	7.99395	2.4187	0.0302326	0.0976078	0.39227	0.19113	3.97391	2.89375	0.100057	4.30433	2.19805	0.0951582	5_prime_UTR_premature_start_codon_gain_variant	Ast	FBgn0015591
3R	16386554	T	C	7.97783	1.71574	0.0304636	0.126108	NA	NA	5.24214	1.88979	0.119081	3.23283	1.60921	0.133134	intergenic_region	CG15922-CG5191	FBgn0040575-FBgn0038803
3R	14420078	T	C	7.97074	2.89644	0.030363	0.0724288	NA	NA	3.819	3.60284	0.0462043	4.26473	2.64509	0.0986533	synonymous_variant	CG14304	FBgn0038629	p.Ser750Ser
3R	14556726	A	C	7.96553	1.69613	0.0302632	0.0900386	0.764649	0.26846	0.834499	0.94644	0.096602	8.10604	2.41861	0.0834751	3_prime_UTR_variant	Cha	FBgn0000303
3R	15752984	G	T	7.96427	3.20766	0.0301639	0.0387553	0.0312459	0.0281903	1.88064	1.95725	0.0255592	6.28628	Inf	0.0519515	synonymous_variant	CG4459	FBgn0038753	p.Gly376Gly
3R	20324513	C	G	7.95467	2.53356	0.030719	0.10616	0.800258	-0.288269	4.46214	2.52161	0.0966763	3.85845	2.54101	0.115644	intergenic_region	nAcRalpha-96Ab-nAcRbeta-96A	FBgn0000039-FBgn0004118
3R	18357018	A	G	7.95335	1.86703	0.0306189	0.0568741	0.0568355	0.0719334	1.93437	1.59316	0.0361894	6.26207	2.09374	0.0775587	synonymous_variant	CG33093	FBgn0053093	p.Phe178Phe
3R	18373007	C	A	7.95298	1.67336	0.0305195	0.0732564	0.0481988	0.0620861	1.75712	1.32709	0.0524837	6.32266	1.75448	0.094029	intron_variant	CG5315	FBgn0038984
3R	15605679	G	A	7.95259	4.56151	0.0304207	0.0710545	1.07358	-0.51717	3.22535	3.53904	0.0935088	4.82363	Inf	0.0486003	synonymous_variant	CG11391	FBgn0038732	p.Leu338Leu
X	9130241	G	C	7.94568	3.98392	0.0306452	0.980643	NA	NA	NA	NA	1	7.94568	3.98392	0.961286	intron_variant	Ir8a	FBgn0052704
3R	14744195	T	G	7.94486	1.51573	0.0305466	0.139153	0.283016	0.122176	4.39491	1.57396	0.115904	4.10623	1.48947	0.162401	5_prime_UTR_variant	Xrp1	FBgn0261113
3R	16402002	A	G	7.94368	2.17664	0.0304487	0.0830115	NA	NA	1.98894	1.877	0.071576	6.08952	2.37809	0.094447	synonymous_variant	TFAM	FBgn0038805	p.Arg198Arg
3R	14558995	T	A	7.94229	1.37564	0.0303514	0.161537	NA	NA	2.37261	0.904048	0.211033	6.39047	2.15631	0.112042	3_prime_UTR_variant	Mekk1	FBgn0024329
3R	20641907	C	A	7.93285	2.05877	0.0305732	0.102136	NA	NA	3.58299	1.54236	0.116396	4.53064	2.6314	0.0878747	synonymous_variant	CG5808	FBgn0027617	p.Leu256Leu
3R	20409654	T	A	7.92905	3.50198	0.0304762	0.0432037	NA	NA	2.99774	2.40299	0.04375	5.03367	Inf	0.0426573	synonymous_variant	CG13625	FBgn0039210	p.Ser383Ser
3R	17437995	T	C	7.92376	3.72304	0.0303797	0.0772076	0.033936	0.0274291	4.11897	Inf	0.0719882	3.94646	3.06564	0.082427	intron_variant	InR	FBgn0013984
3R	17603051	T	C	7.90382	3.26965	0.0309148	0.0653232	NA	NA	4.05485	3.58736	0.0511389	3.98931	3.10332	0.0795075	intron_variant	RpI12	FBgn0038903
3R	20389999	G	A	7.90338	3.54548	0.0308176	0.0794843	0.993355	0.34755	4.06432	3.39993	0.0776768	4.05846	3.68044	0.0812918	intron_variant	CG13624	FBgn0039209
3R	17514740	T	C	7.89794	3.86712	0.030721	0.0699729	0.871241	-0.442024	3.95466	3.66601	0.0641426	4.18839	4.00442	0.0758031	intron_variant	CG31176	FBgn0051176
3R	17067950	C	A	7.89615	1.13617	0.030625	0.225122	2.7648	0.417989	4.3053	1.54843	0.182386	4.1072	0.935348	0.267857	intergenic_region	e-CG5892	FBgn0000527-FBgn0038873
3R	15144771	T	G	7.88657	1.16786	0.0308411	0.214462	0.00673319	0.0029205	3.24969	1.32857	0.193346	4.9661	1.09971	0.235578	intron_variant	Dl	FBgn0000463
X	9364054	G	A	7.88488	2.49027	0.0307453	0.98437	NA	NA	0.397423	-Inf	0.997636	8.56426	2.8408	0.971104	intron_variant	mgl	FBgn0261260
3R	12432435	T	G	7.88435	3.31703	0.0306502	0.0606968	NA	NA	3.04384	2.28556	0.0673924	4.94641	Inf	0.0540011	intergenic_region	CG10345-npf	FBgn0027562-FBgn0027109
3R	19165523	T	G	7.87771	2.5519	0.0305556	0.079218	2.79101	-0.784895	3.07306	3.34176	0.0745051	4.895	2.32289	0.0839309	intron_variant	pnt	FBgn0003118
3R	19592841	T	C	7.86863	1.83028	0.0304615	0.115519	1.00468	0.318371	4.04366	1.87996	0.105987	4.08511	1.79838	0.125051	missense_variant	CG10214	FBgn0039115	p.Lys94Glu
3R	12285992	T	G	7.86195	3.48419	0.0303681	0.0737973	0.905043	-0.453107	4.79004	3.90254	0.100397	3.27966	3.12602	0.0471979	missense_variant	CG42232	FBgn0250754	p.Gln2885His
3R	12398044	G	A	7.85968	3.067	0.0302752	0.0594672	NA	NA	3.32462	3.21619	0.0635076	4.67801	2.96311	0.0554268	synonymous_variant	CG14891	FBgn0038445	p.Lys264Lys
3R	17299930	T	A	7.85855	1.84807	0.0304878	0.142348	0.983134	-0.270582	3.83803	2.5363	0.1113	4.28717	1.58092	0.173397	intergenic_region	CR43453-CG7922	FBgn0263407-FBgn0038889
3R	20121633	G	T	7.85775	3.7233	0.0303951	0.0462553	NA	NA	3.01874	2.71833	0.0394792	4.95424	Inf	0.0530313	intron_variant	crb	FBgn0259685
3R	16990660	C	T	7.85406	1.92428	0.030303	0.107032	1.38731	0.374651	1.37115	1.25764	0.117246	6.81523	2.35937	0.0968177	synonymous_variant	CG5810	FBgn0038866	p.Phe383Phe
3R	17072787	A	C	7.85202	2.56934	0.0302115	0.101232	0.0502807	0.0540563	4.22277	3.12907	0.110507	3.92783	2.2837	0.0919574	intergenic_region	CG5892-ETHR	FBgn0038873-FBgn0038874
3R	14422917	C	T	7.85019	3.53235	0.0301205	0.0496614	0.10528	-0.1321	3.20429	2.66018	0.0422565	4.78515	Inf	0.0570662	synonymous_variant	CG14304	FBgn0038629	p.Glu349Glu
3R	19446283	G	A	7.84057	1.81709	0.0309309	0.0848424	0.16899	0.100281	3.77432	1.5113	0.105344	4.28093	2.18491	0.0643411	intron_variant	CG31145	FBgn0051145
X	8442403	G	C	7.8403	2.6699	0.0308383	0.967093	NA	NA	0.458632	-Inf	1	8.45703	3.11597	0.934186	intron_variant	Nrg	FBgn0002968
3R	11863904	A	G	7.84009	1.20332	0.0307463	0.108016	0.794227	-0.312275	2.3328	1.22538	0.100222	5.77131	1.19459	0.115811	intron_variant	pnr	FBgn0003117
3R	20216934	T	A	7.8377	1.32256	0.0306548	0.199122	0.104621	0.0664123	2.76176	1.23932	0.273276	5.59036	1.41099	0.124968	missense_variant	CG13615	FBgn0039199	p.Leu183Met
3R	12762634	C	T	7.83682	3.68107	0.0305638	0.0652897	1.25859	-0.58483	3.92052	3.75456	0.0864509	4.03044	3.61141	0.0441286	intron_variant	Abd-B	FBgn0000015
3R	19097435	G	A	7.83519	1.96953	0.0307692	0.0881169	0.367725	-0.190786	2.49325	2.78496	0.0813164	5.54619	1.69673	0.0949174	intron_variant	orb	FBgn0004882
X	8380327	A	G	7.83378	3.765	0.0306785	0.984457	NA	NA	NA	NA	0.994186	7.83378	3.765	0.974728	synonymous_variant	otu	FBgn0003023	p.Leu614Leu
3R	12139623	T	C	7.83269	2.05719	0.0305882	0.074581	0.647906	-0.304071	4.42407	2.4675	0.0579553	3.767	1.80303	0.0912068	synonymous_variant	Sulf1	FBgn0040271	p.Lys339Lys
3R	16385328	A	T	7.82298	1.66724	0.0316716	0.126914	1.67916	-0.420907	2.73728	1.48181	0.101482	5.33361	1.76272	0.152347	3_prime_UTR_variant	CG5180	FBgn0043457
3R	12442691	G	A	7.81834	1.83641	0.0315789	0.0850191	1.389	-0.469123	4.53141	1.54224	0.0968378	3.47469	2.21028	0.0732004	intron_variant	CG17562	FBgn0038449
3R	18338452	C	T	7.81704	1.93313	0.0314869	0.0659214	NA	NA	2.09779	2.71746	0.0177885	5.86541	1.83779	0.114054	intron_variant	oa2	FBgn0038980
3R	20577104	C	T	7.81429	1.16	0.0313953	0.188679	0.482445	-0.176045	3.06717	1.46915	0.195608	5.03103	1.00604	0.18175	synonymous_variant	tld	FBgn0003719	p.Val442Val
3R	18797373	G	A	7.81335	4.67006	0.0313043	0.0705226	0.516014	-0.26521	3.62871	3.83649	0.0920767	4.3221	Inf	0.0489684	intergenic_region	Tpl94D-CG17244	FBgn0051281-FBgn0039031
3R	11410662	C	T	7.81242	3.59234	0.0315029	0.0422965	1.83765	-0.856802	5.41956	3.25132	0.0452991	2.54468	Inf	0.0392938	intergenic_region	CG18516-CG43335	FBgn0038350-FBgn0263040
3R	14106047	G	A	7.81119	0.818064	0.0314121	0.165648	0.57132	-0.171904	1.78406	0.783277	0.169821	6.56291	0.836521	0.161475	intron_variant	eIF-1A	FBgn0026250
3R	17163387	G	A	7.81079	3.82605	0.0313218	0.0558984	0.24174	-0.198556	4.31414	2.90724	0.0557667	3.58052	Inf	0.0560301	intron_variant	CG16791	FBgn0038881
3R	20663765	A	G	7.80981	1.48834	0.0312321	0.151385	0.235192	0.112173	2.80708	0.978145	0.183082	5.27371	1.83363	0.119689	splice_region_variant&intron_variant	CG13636	FBgn0039232
3R	20410879	A	G	7.80829	1.99049	0.0314286	0.0863243	0.000174198	-9.89116e-05	0.927285	1.07092	0.0728028	7.84839	3.00251	0.0998458	5_prime_UTR_variant	CG13625	FBgn0039210
X	9051350	C	G	7.80548	2.70734	0.031339	0.991015	NA	NA	0.10297	-0.331033	1	8.81268	3.91395	0.98203	synonymous_variant	Ost48	FBgn0014868	p.Val347Val
3R	14464234	G	A	7.79369	4.21099	0.0321023	0.0464776	0.24183	0.209752	4.92526	3.68605	0.0500017	3.01702	Inf	0.0429536	intron_variant	qin	FBgn0263974
3R	17465935	A	G	7.77564	1.6442	0.0320113	0.104446	0.0214367	-0.0285286	2.43344	1.33968	0.0554855	5.5164	1.76733	0.153406	intron_variant	E2f	FBgn0011766
3R	12287540	C	G	7.77431	3.25567	0.0319209	0.0513825	NA	NA	3.55058	2.39224	0.0502596	4.33927	Inf	0.0525054	synonymous_variant	CG42232	FBgn0250754	p.Ser2369Ser
3R	14742359	T	C	7.77007	2.31521	0.031831	0.0773823	0.109529	0.0941911	2.48362	2.18519	0.075535	5.52705	2.39173	0.0792296	intron_variant	Xrp1	FBgn0261113
3R	16874115	A	G	7.76624	1.26303	0.0320225	0.178474	0.606497	0.198679	3.85575	1.2439	0.206766	4.25313	1.27468	0.150181	synonymous_variant	CG7079	FBgn0038849	p.Tyr91Tyr
3R	17067778	C	T	7.76446	1.90178	0.0319328	0.157921	0.0532686	-0.034547	3.68952	1.74165	0.157606	4.37693	1.99644	0.158236	intergenic_region	e-CG5892	FBgn0000527-FBgn0038873
3R	12397505	A	G	7.76132	3.39735	0.0318436	0.0731059	NA	NA	2.10558	2.73097	0.0681866	5.91194	4.09531	0.0780252	missense_variant	CG14891	FBgn0038445	p.Ile85Val
3R	16477067	A	G	7.75148	2.76388	0.032312	0.109796	0.00850678	0.025976	2.72639	2.88458	0.104365	5.1931	2.70941	0.115227	synonymous_variant	KaiRIA	FBgn0028422	p.His249His
3R	20583566	G	A	7.7452	1.91544	0.0322222	0.0807192	NA	NA	0.369498	0.883929	0.0795527	8.83183	3.06385	0.0818857	missense_variant	asp	FBgn0000140	p.Val1201Ile
X	11781626	A	C	7.73967	1.09076	0.032133	0.751246	0.0840786	-0.0378211	0.545659	0.435149	0.811102	8.53418	1.40685	0.691391	intron_variant	SelG	FBgn0030350
3R	16256687	T	G	7.73754	0.993447	0.0320442	0.208462	NA	NA	2.61641	1.32745	0.119319	5.41479	0.885899	0.297604	intron_variant	mun	FBgn0262869
3R	13906764	A	C	7.73567	1.96652	0.0319559	0.0814593	NA	NA	3.59984	2.01022	0.0873514	4.35689	1.93857	0.0755673	intergenic_region	htl-CG14317	FBgn0010389-FBgn0038566
3R	16449063	A	G	7.73376	4.07066	0.0318681	0.0679004	0.995191	0.467385	2.68053	Inf	0.0391683	5.15091	3.72766	0.0966324	intron_variant	H	FBgn0001169
3R	20164464	C	T	7.73104	3.96245	0.0317808	0.0648726	0.678631	-0.433055	3.97019	3.23841	0.0856319	3.8895	Inf	0.0441133	synonymous_variant	CG6432	FBgn0039184	p.Ala311Ala
3R	19514154	T	C	7.72771	1.68076	0.0322404	0.090657	0.0850862	-0.066198	3.19792	1.49955	0.0879407	4.76008	1.83247	0.0933733	intergenic_region	SPE-CG10254	FBgn0039102-FBgn0027512
3R	16400623	T	A	7.7241	2.5797	0.0324251	0.0843163	0.481937	-0.28847	2.73256	2.23993	0.0682968	5.15923	2.84152	0.100336	intergenic_region	CG5191-snoRNA:Psi18S-301	FBgn0038803-FBgn0083039
3R	18438740	T	C	7.71994	2.18083	0.032337	0.0525749	NA	NA	3.36249	1.87996	0.0580738	4.52625	2.4828	0.0470761	missense_variant	CG31156	FBgn0051156	p.Asn142Ser
3R	15722400	C	T	7.71684	Inf	0.0322493	0.029744	0.700087	-0.38694	3.46378	Inf	0.0377955	4.3737	Inf	0.0216925	synonymous_variant	CG4733	FBgn0038744	p.Phe568Phe
3R	15763050	C	T	7.71617	4.42926	0.0321622	0.0452391	NA	NA	3.93435	3.64296	0.017723	3.91353	Inf	0.0727552	synonymous_variant	Hs6st	FBgn0038755	p.Gln393Gln
3R	15477878	G	A	7.71463	4.10992	0.0320755	0.0805649	0.31833	-0.19096	2.95065	Inf	0.111521	4.97527	3.66531	0.0496083	missense_variant	CG31219	FBgn0051219	p.Asp285Asn
3R	19430642	A	G	7.70385	1.61832	0.0325269	0.128411	0.129694	0.0964633	2.07824	1.30449	0.161514	6.06464	1.86619	0.0953077	synonymous_variant	CG10184	FBgn0039094	p.Tyr35Tyr
X	8347066	A	G	7.70257	Inf	0.0324397	0.989645	NA	NA	0.392588	NA	1	7.70257	Inf	0.979289	intron_variant	org-1	FBgn0021767
3R	12447363	T	C	7.70196	2.12834	0.0323529	0.0937402	0.428101	-0.202414	3.46534	1.47969	0.109516	4.4649	3.74195	0.0779645	missense_variant	CG14893	FBgn0038451	p.Phe232Ser
X	8519015	C	T	7.70054	1.87119	0.0322667	0.968516	0.74673	-0.680298	0.31199	-0.941097	0.959142	9.99578	2.81794	0.977889	intergenic_region	Caf1-180-oc	FBgn0030054-FBgn0004102
3R	12673210	C	A	7.69612	4.39114	0.0321809	0.0499194	NA	NA	3.83404	Inf	0.0586131	3.96958	3.76681	0.0412257	intragenic_variant	msa	FBgn0263610
3R	11352033	T	C	7.69582	4.01481	0.0320955	0.0404113	NA	NA	3.50678	3.094	0.030528	4.31323	Inf	0.0502946	intergenic_region	CG14872-CG31296	FBgn0038346-FBgn0051296
3R	20408086	G	A	7.69365	3.40379	0.0322751	0.075818	NA	NA	4.78294	2.80721	0.0911305	3.05031	Inf	0.0605054	intron_variant	CG13624	FBgn0039209
3R	16378533	T	C	7.68847	1.43103	0.03219	0.135135	NA	NA	3.64769	1.12545	0.128476	4.49157	1.61046	0.141794	3_prime_UTR_variant	att-ORFA	FBgn0067783
3R	12291175	C	T	7.68607	Inf	0.0321053	0.0545757	NA	NA	4.20057	Inf	0.0623268	3.65081	Inf	0.0468247	missense_variant	CG42232	FBgn0250754	p.Gly1158Arg
3R	14486356	G	A	7.68515	2.20852	0.032021	0.0887621	NA	NA	3.94698	1.69807	0.150316	3.89814	Inf	0.0272083	synonymous_variant	CstF-64	FBgn0027841	p.Pro289Pro
3R	14956399	G	A	7.68077	3.8929	0.0319372	0.0507882	NA	NA	3.97913	3.18832	0.0454848	3.84289	Inf	0.0560916	synonymous_variant	CG6040	FBgn0038679	p.Leu1544Leu
3R	17687187	G	A	7.68051	3.39702	0.0318538	0.0445646	3.28963	-1.31203	3.47031	2.64082	0.0502057	4.3642	Inf	0.0389236	intergenic_region	glec-lsn	FBgn0015229-FBgn0260940
3R	20448734	G	A	7.66783	Inf	0.0325521	0.053421	0.0545897	0.0878848	3.61359	Inf	0.0678933	4.19057	Inf	0.0389487	missense_variant	mld	FBgn0263490	p.Ser1913Asn
3R	16401939	C	T	7.65907	3.38332	0.0332468	0.0741201	NA	NA	3.50928	2.96948	0.0719125	4.29154	3.77374	0.0763277	synonymous_variant	TFAM	FBgn0038805	p.Lys219Lys
3R	12145267	T	C	7.65636	2.43706	0.0331606	0.0508897	0.188902	-0.147004	4.51726	3.2833	0.0499852	3.31341	1.963	0.0517941	intron_variant	Sulf1	FBgn0040271
3R	17072133	G	C	7.65612	2.79491	0.0330749	0.100649	2.25026	0.509716	3.27009	2.52582	0.0990278	4.50677	3.0769	0.102269	intergenic_region	CG5892-ETHR	FBgn0038873-FBgn0038874
X	9142026	A	G	7.65431	3.18167	0.0329897	0.987141	NA	NA	NA	NA	0.997024	7.65431	3.18167	0.977259	intron_variant	Dsor1	FBgn0010269
3R	17174253	G	A	7.65088	Inf	0.0329049	0.0459326	NA	NA	2.71203	Inf	0.0351515	5.05421	Inf	0.0567136	5_prime_UTR_variant	CG16791	FBgn0038881
3R	17512164	C	T	7.6467	3.5978	0.0333333	0.0519427	0.407796	-0.350115	2.93113	2.63748	0.0388007	4.73936	Inf	0.0650847	intron_variant	CG31176	FBgn0051176
3R	12139599	A	G	7.64468	4.17344	0.0337596	0.0567321	0.401871	-0.302662	3.46376	3.46135	0.0461715	4.29898	Inf	0.0672927	synonymous_variant	Sulf1	FBgn0040271	p.Phe347Phe
3R	13247663	A	G	7.64326	1.61019	0.0336735	0.0866457	1.24347	-0.447349	4.95818	2.47068	0.0642081	3.48653	1.3129	0.109083	missense_variant	CG14332	FBgn0038509	p.Val79Ala
3R	14168690	T	A	7.642	2.98248	0.0335878	0.0485454	1.7766	-0.909079	3.82307	2.37229	0.0646505	3.94269	Inf	0.0324404	intron_variant	CG15803	FBgn0038606
3R	20580508	C	T	7.6418	3.3723	0.0335025	0.0616025	1.88962	-0.853465	3.10853	2.58597	0.0530538	4.69057	Inf	0.0701512	synonymous_variant	asp	FBgn0000140	p.Ser181Ser
3R	17602688	T	C	7.64175	1.61631	0.0334177	0.112474	0.0937752	0.066706	4.33064	2.30302	0.0868039	3.64677	1.3338	0.138143	synonymous_variant	CG6800	FBgn0038902	p.Ser238Ser
3R	16439736	C	T	7.63756	2.68959	0.0333333	0.0559405	NA	NA	2.40838	Inf	0.0398313	5.42077	2.39298	0.0720497	synonymous_variant	CG15923	FBgn0038814	p.Val645Val
3R	13491468	G	A	7.63269	4.60643	0.0332494	0.0721583	NA	NA	5.11545	4.01866	0.0815035	2.70716	Inf	0.0628132	intron_variant	CG14322	FBgn0038532
3R	20584039	T	C	7.62638	1.96885	0.0334171	0.0831174	0.600988	-0.291703	6.28977	2.28411	0.0999592	2.15605	1.73561	0.0662757	synonymous_variant	asp	FBgn0000140	p.His1358His
X	9116537	G	A	7.61924	1.6682	0.033584	0.602373	7.89461	0.692185	4.75953	2.3383	0.535947	3.3748	1.33488	0.6688	intron_variant	t	FBgn0086367
X	9008521	A	G	7.61915	0.888017	0.0335	0.739738	NA	NA	0.386754	-0.263251	0.768369	13.564	1.63172	0.711107	synonymous_variant	AP-1gamma	FBgn0030089	p.Glu518Glu
3R	20306379	G	A	7.61773	4.10075	0.0336658	0.0405982	0.542781	-0.294774	2.91385	3.07944	0.0333089	4.78977	Inf	0.0478875	intergenic_region	CG31128-nAcRalpha-96Ab	FBgn0051128-FBgn0000039
3R	17350234	A	G	7.61467	1.25937	0.0338308	0.139913	0.192278	-0.089717	1.3216	0.552138	0.153087	7.10237	2.03133	0.126738	synonymous_variant	CG7956	FBgn0038890	p.Leu520Leu
3R	20353981	G	A	7.61028	2.44161	0.033995	0.0644398	0.0272323	-0.066284	3.0759	2.32569	0.065026	4.6629	2.55375	0.0638537	splice_region_variant&intron_variant	CG6607	FBgn0039204
3R	17406332	C	T	7.60623	1.71971	0.0341584	0.0972622	NA	NA	2.15494	0.789793	0.0824618	6.32908	4.04139	0.112063	5_prime_UTR_variant	InR	FBgn0013984
X	9266317	G	C	7.6054	2.51579	0.034321	0.991505	NA	NA	0.0458823	NA	1	7.6054	2.51579	0.98301	missense_variant	mgl	FBgn0261260	p.Gly964Ala
3R	19975335	A	C	7.60225	1.98813	0.0344828	0.0789465	0.028134	0.0440091	2.46713	1.62541	0.0716356	5.33742	2.33741	0.0862573	missense_variant	p38c	FBgn0046322	p.Ile190Met
3R	17070624	T	C	7.58839	0.961322	0.0356265	0.272448	1.31786	0.279769	3.13287	1.03981	0.353233	4.78937	0.90543	0.191663	synonymous_variant	CG5892	FBgn0038873	p.Phe621Phe
3R	18347733	T	G	7.58823	1.90057	0.0355392	0.106399	1.33611	-0.440369	3.27517	2.53317	0.0896551	4.56391	1.65839	0.123144	intron_variant	CG5346	FBgn0038981
3R	20280076	G	A	7.58724	2.62535	0.0354523	0.0656858	0.478154	0.296631	4.83845	2.70998	0.0870789	3.01007	2.53562	0.0442927	intron_variant	nAcRalpha-96Aa	FBgn0000036
3R	16132814	A	C	7.58655	2.14815	0.0353659	0.116682	0.996081	-0.302069	1.70547	2.10891	0.100261	6.15453	2.17151	0.133102	intron_variant	CG4362	FBgn0038784
3R	20582473	A	G	7.5865	3.72126	0.0352798	0.0597077	0.760252	-0.38305	3.81061	2.88074	0.0733319	3.91942	Inf	0.0460835	synonymous_variant	asp	FBgn0000140	p.Lys836Lys
3R	17032753	A	G	7.58138	1.85166	0.0351942	0.138284	1.21641	0.30827	4.5965	2.67074	0.156374	3.44927	1.40712	0.120194	intron_variant	SNF4Agamma	FBgn0264357
3R	15665162	G	C	7.57783	1.78496	0.0353511	0.104284	0.568491	-0.245186	2.4393	1.70838	0.0934564	5.38861	1.83372	0.115111	intergenic_region	bnl-CG31459	FBgn0014135-FBgn0051459
3R	17067972	T	G	7.57621	1.28911	0.0352657	0.232546	4.06365	0.528244	2.80839	1.70739	0.184161	5.054	1.09285	0.280931	intergenic_region	e-CG5892	FBgn0000527-FBgn0038873
3R	20574906	A	G	7.57598	2.75911	0.0351807	0.0768116	0.949696	-0.37509	4.16549	2.945	0.0920371	3.70613	2.61515	0.0615861	intergenic_region	tok-tld	FBgn0004885-FBgn0003719
3R	20007573	G	A	7.57376	3.29191	0.0353365	0.065029	0.334268	-0.237603	3.58947	2.55121	0.0681263	4.11264	Inf	0.0619317	intron_variant	CG13606	FBgn0039161
3R	19556474	G	A	7.56864	Inf	0.0352518	0.0536429	0.0286416	0.0236379	5.69543	Inf	0.0651281	2.00581	Inf	0.0421576	intron_variant	CG10365	FBgn0039109
3R	12229667	C	A	7.56764	4.32874	0.0354067	0.0479142	NA	NA	3.10178	3.1945	0.0526621	4.58012	Inf	0.0431664	intergenic_region	ss-tRNA:CR31497	FBgn0003513-FBgn0051497
3R	18346841	A	G	7.56502	1.18847	0.0353222	0.106623	0.378752	0.239037	4.24227	3.15452	0.0953679	4.00481	0.737489	0.117878	synonymous_variant	CG5346	FBgn0038981	p.Asn291Asn
3R	13443094	A	G	7.56077	2.25094	0.0357143	0.0499634	4.76539	-1.10159	1.77076	2.05139	0.0407735	6.02926	2.34931	0.0591533	intergenic_region	CG14327-tRNA:V3b:90BC	FBgn0038526-FBgn0012002
3R	17566201	G	T	7.55798	Inf	0.035867	0.0438515	0.0849988	-0.107703	3.80195	Inf	0.0428543	3.89878	Inf	0.0448487	synonymous_variant	CG5849	FBgn0038897	p.Leu104Leu
3R	10681507	C	G	7.55796	1.05804	0.035782	0.279925	4.61576	-0.529107	4.61377	1.2035	0.273925	3.49483	0.963494	0.285925	intergenic_region	btsz-CG17304	FBgn0053555-FBgn0038267
3R	17065654	C	T	7.55582	1.61617	0.0359338	0.198422	0.448684	0.14802	4.75716	2.0771	0.232801	3.46305	1.40089	0.164043	intergenic_region	e-CG5892	FBgn0000527-FBgn0038873
3R	16105409	G	T	7.55356	2.75978	0.0358491	0.0600804	NA	NA	3.63829	1.99987	0.0695841	4.05429	Inf	0.0505767	intron_variant	cic	FBgn0262582
3R	18154143	C	T	7.55335	2.43946	0.0357647	0.0581362	1.23705	-0.561466	2.97498	2.09386	0.0458208	4.73254	2.74751	0.0704516	intergenic_region	CG34377-CG7080	FBgn0263117-FBgn0038941
3R	16479528	G	T	7.54606	1.21445	0.0356808	0.106556	0.111011	-0.0692258	2.33293	1.63208	0.0597041	5.48795	1.05808	0.153409	synonymous_variant	Nep4	FBgn0038818	p.Arg906Arg
3R	19178922	T	G	7.54186	3.24251	0.0355972	0.0733657	0.98351	-0.406101	5.30289	4.10168	0.0986431	2.62299	2.78493	0.0480882	synonymous_variant	DNApol-epsilon	FBgn0264326	p.Leu1629Leu
3R	16377924	T	A	7.54152	1.69872	0.035514	0.130452	0.545663	-0.194312	4.88663	1.85032	0.127183	3.34645	1.60859	0.13372	5_prime_UTR_variant	Stat92E	FBgn0016917
X	8470047	A	C	7.54053	1.19222	0.0354312	0.371343	0.226394	0.0663562	0.899803	0.591919	0.256929	7.81416	1.58026	0.485758	intron_variant	CG12065	FBgn0030052
3R	17049226	A	G	7.54035	0.940163	0.0353488	0.348633	3.10609	0.404652	5.5325	1.23397	0.311387	2.97414	0.784473	0.38588	synonymous_variant	CG3337	FBgn0038871	p.Asn10Asn
3R	18836822	C	A	7.54009	2.42708	0.0357309	0.0816708	1.00787	-0.447907	2.81794	1.71121	0.0884806	5.00969	Inf	0.074861	intergenic_region	CG34375-CG6688	FBgn0085404-FBgn0039038
3R	16115961	C	T	7.53874	3.8268	0.0356481	0.0625239	NA	NA	4.12103	3.18739	0.0640364	3.56312	Inf	0.0610114	intron_variant	cic	FBgn0262582
X	5652122	G	C	7.5383	1.00021	0.0355658	0.300144	2.92658	0.478622	1.76332	0.710385	0.378101	6.46406	1.19953	0.222188	synonymous_variant	CG15771	FBgn0029801	p.Pro126Pro
3R	16479264	T	G	7.53785	3.1622	0.0357143	0.0727213	0.0836508	0.074869	2.74548	3.30965	0.0372599	4.91461	3.07473	0.108183	synonymous_variant	Nep4	FBgn0038818	p.Gly940Gly
3R	20573301	G	A	7.53642	1.70755	0.0356322	0.136449	0.634192	-0.247883	5.93882	3.98024	0.142424	2.73343	1.14415	0.130473	intron_variant	tok	FBgn0004885
3R	14555177	C	A	7.53219	3.28693	0.0355505	0.0709492	0.870286	-0.666893	3.36096	3.22125	0.0885559	4.33207	3.32964	0.0533425	synonymous_variant	Cha	FBgn0000303	p.Arg375Arg
3R	14654890	C	A	7.53118	2.4244	0.0354691	0.0569625	0.225269	-0.196705	3.24375	1.90399	0.0701421	4.53744	3.35008	0.0437829	intron_variant	CG18208	FBgn0038653
X	9123903	A	T	7.52634	1.65898	0.0358447	0.18871	20.7234	1.56028	2.02226	1.24227	0.173808	5.9049	1.97796	0.203612	intron_variant	CG12121	FBgn0030109
3R	14450362	C	T	7.52301	3.74998	0.0357631	0.0416576	0.600607	-0.326539	5.81168	3.1427	0.050129	1.8403	Inf	0.0331862	intron_variant	qin	FBgn0263974
3R	18941035	T	C	7.52122	2.55551	0.0359091	0.104242	0.772078	0.355391	2.38487	3.50667	0.0917585	5.30461	2.25522	0.116725	intron_variant	Rassf	FBgn0039055
3R	17072411	A	T	7.51969	2.21106	0.0360544	0.117323	0.406995	0.158337	2.85026	2.30585	0.116629	4.83784	2.1703	0.118017	intergenic_region	CG5892-ETHR	FBgn0038873-FBgn0038874
3R	14556592	C	A	7.51865	4.6452	0.0359729	0.0658228	0.238972	0.230526	3.21249	3.72049	0.0789916	4.42142	Inf	0.0526541	synonymous_variant	Cha	FBgn0000303	p.Arg703Arg
X	8412911	T	G	7.51768	1.33139	0.0358916	0.551907	NA	NA	1.87779	1.1961	0.540966	5.94495	1.38808	0.562847	intron_variant	Nrg	FBgn0002968
3R	15387696	A	G	7.51283	3.46494	0.0364865	0.0518349	0.0478621	-0.076508	2.23544	2.56349	0.0345553	5.62096	Inf	0.0691145	intron_variant	Dys	FBgn0260003
3R	19055895	A	G	7.51185	1.43476	0.0364045	0.0988381	NA	NA	4.03828	1.80651	0.0738461	3.74124	1.22608	0.12383	3_prime_UTR_variant	CG4467	FBgn0039064
3R	13497940	A	G	7.50808	2.69106	0.0365471	0.055075	1.95058	-0.912147	4.31705	2.52026	0.0641296	3.31875	2.99048	0.0460203	missense_variant	ald	FBgn0000063	p.Asn189Ser
3R	12410860	G	A	7.50441	Inf	0.036689	0.0388459	0.260164	-0.213706	3.6694	Inf	0.0295109	3.93374	Inf	0.0481809	intergenic_region	Scp2-CG14892	FBgn0020907-FBgn0038447
X	9155217	A	G	7.4929	2.62927	0.0366071	0.960333	NA	NA	0.0231072	-0.082065	0.978836	8.00701	3.23514	0.941831	intragenic_variant	ric8b	FBgn0030117
X	8517796	T	A	7.48643	2.36054	0.0371938	0.867781	0.266227	-0.129879	2.19086	2.34252	0.850766	5.45094	2.36874	0.884797	intergenic_region	Caf1-180-oc	FBgn0030054-FBgn0004102
X	9144691	A	G	7.48438	3.83039	0.0373333	0.986688	NA	NA	NA	NA	1	7.48438	3.83039	0.973377	5_prime_UTR_variant	CG17754	FBgn0030114
3R	19408401	A	G	7.47644	1.79813	0.037694	0.0853121	0.23819	0.168387	2.64661	1.42903	0.0865361	4.98205	2.07616	0.0840882	intergenic_region	beat-IV-CG10182	FBgn0039089-FBgn0039091
3R	20218416	T	A	7.46669	1.5848	0.0378319	0.107373	NA	NA	3.74139	1.34154	0.153722	3.97901	1.93311	0.0610241	intergenic_region	CG13615-CG13616	FBgn0039199-FBgn0039200
3R	16112953	A	C	7.4652	1.70705	0.0377483	0.128078	0.0920543	0.0632433	2.57462	1.59087	0.116262	5.08191	1.78308	0.139895	intron_variant	cic	FBgn0262582
3R	12223265	C	T	7.46432	2.60593	0.0376652	0.066464	NA	NA	3.71014	2.13301	0.0478758	3.89766	3.26698	0.0850521	intron_variant	ss	FBgn0003513
X	9122696	A	G	7.46162	1.07944	0.0378022	0.480699	2.46868	0.331961	3.98704	1.21266	0.498688	3.87235	0.987719	0.462711	3_prime_UTR_variant	Gr8a	FBgn0030108
X	9053887	C	G	7.46111	2.79103	0.0377193	0.990545	NA	NA	0.345517	-Inf	1	8.94503	Inf	0.98109	splice_region_variant&intron_variant	CG9034	FBgn0040931
3R	18920415	T	C	7.45896	2.26356	0.0376368	0.0610555	NA	NA	5.51533	1.94802	0.0628897	2.11409	3.34932	0.0592214	synonymous_variant	CG17110	FBgn0039050	p.Gly301Gly
X	9045258	T	C	7.45706	3.31411	0.0375546	0.986737	NA	NA	0.104033	-Inf	1	8.19985	Inf	0.973474	synonymous_variant	Bap111/dalao	FBgn0030093	p.Tyr601Tyr
3R	19363247	G	A	7.45672	3.69103	0.0374728	0.0572099	0.799992	-0.460132	2.87295	2.89989	0.0400347	4.75119	Inf	0.0743851	synonymous_variant	CG10168	FBgn0039087	p.Asn379Asn
3R	14574109	C	T	7.45649	4.39492	0.0373913	0.0527552	NA	NA	4.95055	4.04732	0.0794485	2.58702	Inf	0.0260619	synonymous_variant	gwl	FBgn0260399	p.Ser390Ser
3R	13365024	A	G	7.4509	2.33306	0.037744	0.0592615	0.139147	-0.144926	3.59516	2.83509	0.0544123	4.02895	2.07931	0.0641107	synonymous_variant	l_3_07882	FBgn0010926	p.Asp169Asp
3R	16877690	A	G	7.4497	3.52434	0.0376623	0.0642858	0.143831	0.145911	3.8399	2.73895	0.077212	3.74235	Inf	0.0513597	3_prime_UTR_variant	Mvl	FBgn0011672
3R	14750116	T	A	7.44919	2.49125	0.037581	0.0926698	0.277064	-0.144094	1.8484	1.58184	0.109132	6.0697	4.14867	0.0762071	intron_variant	Xrp1	FBgn0261113
3R	17738728	C	T	7.44446	1.87265	0.037931	0.143924	0.668733	-0.242538	1.96659	1.55646	0.136669	5.87791	2.15378	0.151179	synonymous_variant	CG6690	FBgn0038918	p.Tyr397Tyr
3R	14475618	A	T	7.44217	3.35296	0.0384946	0.0593304	NA	NA	2.82085	2.43801	0.0594358	4.75184	Inf	0.0592251	3_prime_UTR_variant	qin	FBgn0263974
3R	12851856	T	C	7.44044	2.67144	0.038412	0.0636281	0.410442	0.239737	2.37589	2.53652	0.0579614	5.28334	2.79366	0.0692949	intron_variant	Pxd	FBgn0004577
3R	16477360	A	G	7.43381	2.40193	0.0389722	0.087587	NA	NA	4.53313	3.3185	0.07797	3.30376	1.99021	0.097204	intron_variant	KaiRIA	FBgn0028422
3R	20589577	C	G	7.42754	2.5142	0.0395299	0.0908293	0.129353	-0.0935182	2.83915	2.48007	0.098227	4.74553	2.52826	0.0834316	intron_variant	Ast	FBgn0015591
3R	20168494	C	T	7.42143	2.12179	0.0394456	0.0612753	0.290533	-0.195621	4.78767	2.06865	0.0566768	2.87825	2.17498	0.0658738	intron_variant	Dms	FBgn0011581
3R	19514337	G	A	7.41685	Inf	0.04	0.0453705	1.83655	-0.729919	3.25153	Inf	0.052621	4.27695	Inf	0.03812	intergenic_region	SPE-CG10254	FBgn0039102-FBgn0027512
3R	20615593	G	T	7.41501	3.04533	0.0401274	0.0915209	0.027594	0.0407699	2.81595	3.15277	0.086025	4.71895	2.9661	0.0970168	5_prime_UTR_variant	CG13634	FBgn0039224
3R	19218297	A	G	7.40926	2.51996	0.0402542	0.0969186	0.276874	-0.202445	3.05479	1.84252	0.116196	4.48788	3.49661	0.0776408	intergenic_region	CR43387-CG17380	FBgn0263217-FBgn0039077
3R	17495938	C	T	7.408	3.5434	0.0401691	0.0438164	0.106846	0.13104	2.74697	2.54891	0.0347162	4.74789	Inf	0.0529167	synonymous_variant	DNApol-alpha180	FBgn0259113	p.Glu418Glu
3R	17597405	G	A	7.40746	Inf	0.0400844	0.0477238	1.1307	-0.469802	3.72031	Inf	0.0511129	3.82109	Inf	0.0443348	splice_region_variant&intron_variant	GABA-B-R2	FBgn0027575
3R	20410239	G	A	7.40305	1.57215	0.0402105	0.104932	NA	NA	5.1046	1.58127	0.108144	2.65705	1.5651	0.101721	synonymous_variant	CG13625	FBgn0039210	p.Thr188Thr
X	9055189	A	G	7.39999	3.07488	0.0401261	0.994018	NA	NA	0.16199	-Inf	1	8.55695	Inf	0.988036	synonymous_variant	Zpr1	FBgn0030096	p.His235His
3R	16495164	G	T	7.39995	3.26301	0.0400419	0.067033	NA	NA	2.5264	2.58202	0.0669242	5.07948	4.22194	0.0671417	intergenic_region	Nep4-Cpr92F	FBgn0038818-FBgn0038819
3R	20575044	A	T	7.39836	0.757476	0.0399582	0.322948	0.317185	-0.100251	1.74484	0.793811	0.283739	6.12908	0.739708	0.362157	intergenic_region	tok-tld	FBgn0004885-FBgn0003719
3R	18917830	G	T	7.39471	2.94533	0.040501	0.0640732	1.10246	-0.533492	3.97025	2.25649	0.0832515	3.6191	Inf	0.044895	synonymous_variant	CG6726	FBgn0039049	p.Val48Val
3R	20798111	C	G	7.39456	3.36038	0.0404167	0.0670853	0.720118	-0.453709	5.88566	3.69935	0.0893881	1.80978	2.96973	0.0447825	intergenic_region	CG13646-tnc	FBgn0039255-FBgn0039257
3R	16928927	A	G	7.39375	0.81739	0.0403326	0.457406	1.31203	0.22603	3.53599	0.977974	0.474612	4.16873	0.70795	0.4402	intron_variant	CG5745	FBgn0038855
3R	19556476	G	A	7.39372	4.50821	0.040249	0.0586672	0.0350219	0.0717459	4.82143	4.11398	0.0739732	2.68487	Inf	0.0433613	intron_variant	CG10365	FBgn0039109
3R	17067323	G	A	7.39048	1.54057	0.0401656	0.356616	1.34919	0.249872	0.634708	1.17586	0.262622	7.45058	1.69533	0.450609	intergenic_region	e-CG5892	FBgn0000527-FBgn0038873
X	9130817	C	G	7.3895	3.38609	0.0400826	0.977692	NA	NA	NA	NA	0.995305	7.3895	3.38609	0.960078	intergenic_region	Ir8a-mxc	FBgn0052704-FBgn0260789
3R	20574972	A	G	7.38732	1.43363	0.0402062	0.143235	0.041992	-0.0380999	5.61937	2.66448	0.131029	3.06817	1.12234	0.15544	intergenic_region	tok-tld	FBgn0004885-FBgn0003719
3R	15324609	A	G	7.38726	2.73945	0.0401235	0.0594423	0.1366	-0.132259	4.53961	Inf	0.0606054	3.215	2.07274	0.0582793	intron_variant	Dys	FBgn0260003
3R	20246001	G	T	7.38653	1.2672	0.0400411	0.105175	0.361983	-0.139484	2.2376	1.96723	0.0861615	5.33815	1.0047	0.124189	intron_variant	nAcRalpha-96Aa	FBgn0000036
3R	18852675	C	T	7.38475	4.02836	0.039959	0.0606302	0.631605	-0.398873	3.80589	3.30502	0.0556497	3.68497	Inf	0.0656107	intergenic_region	lmd-CG13833	FBgn0039039-FBgn0039040
3R	20407708	A	G	7.38358	2.26161	0.0400818	0.0844808	NA	NA	2.67353	1.23095	0.0971022	4.97463	Inf	0.0718594	intron_variant	CG13624	FBgn0039209
3R	16482764	G	T	7.37988	2.03967	0.0406122	0.129248	1.28873	-0.403008	2.73975	2.00037	0.111655	4.84355	2.0593	0.146841	intron_variant	Nep4	FBgn0038818
3R	15552189	A	C	7.37981	0.780755	0.0405295	0.23614	1.28457	-0.28927	1.77832	0.593298	0.195433	6.09461	0.881062	0.276848	intergenic_region	CG34286-GluClalpha	FBgn0085315-FBgn0024963
3R	15588268	G	C	7.37796	2.2096	0.0404472	0.0827289	2.87954	-0.801168	2.45491	2.3432	0.0752382	5.03949	2.16638	0.0902196	intron_variant	GluClalpha	FBgn0024963
3R	15437014	C	A	7.37727	3.13905	0.0403651	0.0619581	0.984349	-0.430167	2.58054	2.17186	0.0649999	4.85913	Inf	0.0589163	synonymous_variant	CG17752	FBgn0038718	p.Pro216Pro
X	8452642	T	C	7.37541	1.88236	0.0402834	0.952414	NA	NA	0.495898	1.36513	0.980343	7.01216	1.95957	0.924485	synonymous_variant	IntS4	FBgn0026679	p.Leu30Leu
3R	18827174	C	T	7.3734	3.33383	0.040202	0.0596153	0.00345834	0.00271313	3.11667	2.5615	0.0673372	4.43046	Inf	0.0518935	missense_variant	CG34375	FBgn0085404	p.Gly236Asp
3R	16739766	T	A	7.37263	2.31683	0.040121	0.0902679	0.0840653	-0.0798597	3.67488	3.79504	0.0818622	4.00222	1.93036	0.0986736	intron_variant	CG31191	FBgn0051191
3R	17067284	G	A	7.37081	0.937019	0.0400402	0.538606	5.44928	0.510929	1.11185	0.762844	0.502819	7.26414	1.04536	0.574392	intergenic_region	e-CG5892	FBgn0000527-FBgn0038873
3R	18521858	C	T	7.36227	1.5768	0.0403614	0.108374	0.601898	-0.244154	1.41989	1.24815	0.0939459	6.54339	1.80535	0.122801	synonymous_variant	cd	FBgn0263986	p.Leu272Leu
3R	16476854	G	A	7.36175	2.61203	0.0402806	0.0864461	NA	NA	3.21083	2.13468	0.0721044	4.24209	2.97587	0.100788	synonymous_variant	KaiRIA	FBgn0028422	p.Ile300Ile
3R	19948698	C	T	7.34848	2.42622	0.0412	0.0762272	0.164673	-0.125437	4.45769	3.72758	0.0770674	3.23953	1.92971	0.075387	synonymous_variant	Rootletin	FBgn0039152	p.Leu632Leu
3R	12179490	T	C	7.34672	3.14214	0.0411178	0.0536395	1.53392	-0.67075	4.16536	2.46764	0.0619995	3.30851	Inf	0.0452795	intron_variant	CG10311	FBgn0038420
3R	16367887	A	G	7.34597	1.54202	0.0410359	0.142146	NA	NA	2.38237	1.06058	0.132402	5.31088	2.00124	0.15189	intron_variant	Stat92E	FBgn0016917
3R	18513688	G	A	7.34511	2.09131	0.0409543	0.0765179	2.44806	-0.87715	5.09636	3.0178	0.0796105	2.53443	1.36675	0.0734253	synonymous_variant	wfs1	FBgn0039003	p.Ala740Ala
3R	20837019	A	G	7.34241	3.50011	0.040873	0.0405299	0.00794092	0.00958303	4.78422	2.89504	0.0450368	2.70522	Inf	0.0360229	intron_variant	tnc	FBgn0039257
3R	16756915	G	A	7.33998	Inf	0.0407921	0.0430358	1.19718	-0.745062	3.28379	Inf	0.050974	4.14949	Inf	0.0350976	intron_variant	CG31191	FBgn0051191
3R	15605762	G	A	7.33692	Inf	0.0409091	0.0585949	NA	NA	2.56238	Inf	0.0833583	4.84786	Inf	0.0338316	missense_variant	CG11391	FBgn0038732	p.Arg366Gln
3R	16517902	A	C	7.33554	1.04479	0.0408284	0.185906	3.13768	-0.504653	0.928718	0.583922	0.149897	6.8144	1.25292	0.221915	intron_variant	Oamb	FBgn0024944
X	9159737	A	G	7.33389	1.35646	0.0409449	0.857885	NA	NA	0.00492463	0.222746	0.949188	7.96814	1.55931	0.766581	intron_variant	Erk7	FBgn0052703
3R	19673626	C	A	7.33255	2.79937	0.0410609	0.0532002	NA	NA	3.96173	2.03982	0.0521157	3.49045	Inf	0.0542846	missense_variant	CG34355	FBgn0085384	p.Thr373Asn
3R	16874100	G	T	7.33218	1.22649	0.0409804	0.1783	1.00254	0.282361	1.97834	0.927474	0.199186	5.67732	1.41021	0.157415	synonymous_variant	CG7079	FBgn0038849	p.Thr96Thr
3R	17729775	G	C	7.32801	2.72642	0.0410959	0.0809022	NA	NA	3.198	Inf	0.0784175	4.34363	2.24679	0.0833869	intron_variant	CG6678	FBgn0038917
2R	11707291	A	T	7.32622	0.937414	0.0410156	0.714198	0.0600203	-0.0282455	1.31414	0.61307	0.722979	6.63503	1.10237	0.705417	intron_variant	CG33465	FBgn0053465
3R	16863315	G	A	7.32363	1.16046	0.0409357	0.127845	1.16846	0.389536	2.10869	0.829458	0.131477	5.77588	1.50245	0.124212	synonymous_variant	Dhc93AB	FBgn0013812	p.Ser1278Ser
3R	20354450	G	A	7.32272	3.41917	0.040856	0.0792386	2.11847	-0.83011	3.13546	2.69833	0.0673669	4.3118	Inf	0.0911103	intron_variant	CG6607	FBgn0039204
3R	17072410	A	T	7.32231	2.17632	0.0407767	0.11504	0.510358	0.185259	2.19498	2.26911	0.111112	5.43357	2.1354	0.118967	intergenic_region	CG5892-ETHR	FBgn0038873-FBgn0038874
3R	17300248	G	C	7.31952	3.19459	0.0410853	0.0404026	NA	NA	2.61088	Inf	0.0426597	4.8247	2.68424	0.0381456	intergenic_region	CR43453-CG7922	FBgn0263407-FBgn0038889
X	9127299	G	A	7.31474	1.25203	0.0411992	0.159486	16.4647	1.39501	6.85736	1.89392	0.176271	1.60609	0.733109	0.142701	synonymous_variant	Ir8a	FBgn0052704	p.Gly757Gly
3R	13484041	T	A	7.31193	1.84275	0.0411197	0.141529	0.375077	-0.140431	3.4754	2.87825	0.115922	4.07601	1.51737	0.167136	intron_variant	CG14322	FBgn0038532
X	8519128	C	A	7.30836	2.30224	0.0412331	0.96594	0.109252	-0.154343	0.144752	0.326547	0.968805	7.9064	2.98678	0.963075	intergenic_region	Caf1-180-oc	FBgn0030054-FBgn0004102
3R	14473048	T	C	7.30496	2.52217	0.0411538	0.0826063	NA	NA	3.24479	1.81899	0.0947058	4.22093	3.95976	0.0705069	synonymous_variant	qin	FBgn0263974	p.Arg1095Arg
3R	17210563	C	T	7.3013	0.854595	0.0412668	0.593413	0.978754	0.195988	1.22408	0.722801	0.576714	6.78337	0.923849	0.610112	intergenic_region	tin-bap	FBgn0004110-FBgn0004862
3R	20816129	G	A	7.29569	4.04346	0.0415709	0.047367	NA	NA	3.48305	3.45954	0.0692384	3.9027	Inf	0.0254956	intron_variant	tnc	FBgn0039257
3R	18920245	T	C	7.2955	2.78856	0.0414914	0.0677764	1.05398	-0.457777	4.41026	2.20101	0.0682218	3.00874	Inf	0.067331	synonymous_variant	CG17110	FBgn0039050	p.Leu245Leu
3R	17067906	C	A	7.29515	1.31212	0.0414122	0.240741	0.501834	0.141132	3.38867	1.4097	0.194668	4.27933	1.26094	0.286814	intergenic_region	e-CG5892	FBgn0000527-FBgn0038873
X	9271912	T	C	7.29258	Inf	0.0419048	0.994517	NA	NA	NA	NA	1	7.29258	Inf	0.989034	intron_variant	mgl	FBgn0261260
3R	14814764	G	T	7.29232	2.6645	0.0418251	0.0607978	NA	NA	4.24945	1.94629	0.0657473	3.1639	Inf	0.0558482	intron_variant	gukh	FBgn0026239
3R	14320469	T	C	7.28803	1.65658	0.0417457	0.075015	0.648544	-0.2861	3.68631	Inf	0.063231	3.93242	1.19159	0.086799	intron_variant	fru	FBgn0004652
3R	18323211	G	C	7.27851	1.752	0.0418561	0.0802198	0.10787	-0.113968	2.49172	1.90035	0.076249	4.99318	1.70314	0.0841906	intron_variant	oa2	FBgn0038980
3R	16360784	A	T	7.27397	2.28343	0.042155	0.0851295	0.751795	0.355063	2.0561	2.23446	0.0844786	5.29422	2.30889	0.0857803	intron_variant	MtnD	FBgn0053192
3R	19934054	C	G	7.27137	2.04377	0.0420755	0.0813091	0.490109	-0.247849	3.64017	2.13666	0.0664942	4.01193	1.99049	0.0961239	3_prime_UTR_variant	CG10694	FBgn0039147
3R	16365353	A	C	7.27082	1.96889	0.0419962	0.0986579	0.205894	0.11256	2.63354	1.66627	0.0722256	4.87092	2.1856	0.12509	intron_variant	Stat92E	FBgn0016917
3R	19235982	A	G	7.26694	4.38428	0.0421053	0.0499902	0.356238	-0.315	2.8644	3.47717	0.061304	4.46372	Inf	0.0386763	synonymous_variant	CG4374	FBgn0039078	p.Gly739Gly
3R	17065156	G	A	7.26517	1.34646	0.0422139	0.128376	2.22231	0.545397	3.1386	2.018	0.0425959	4.83861	1.21561	0.214156	intergenic_region	e-CG5892	FBgn0000527-FBgn0038873
3R	17468016	A	C	7.26467	2.03604	0.0421348	0.0958904	NA	NA	2.54019	2.33387	0.0683864	4.87048	1.89973	0.123394	intron_variant	E2f	FBgn0011766
3R	15391076	G	C	7.26263	2.41105	0.0420561	0.0653269	NA	NA	2.97715	2.71199	0.0568095	4.49005	2.25242	0.0738444	intron_variant	Dys	FBgn0260003
3R	15550131	C	A	7.26262	2.13943	0.0419776	0.092918	0.389254	0.219023	3.48392	1.75267	0.102363	3.96922	2.54553	0.0834733	intergenic_region	CG34286-GluClalpha	FBgn0085315-FBgn0024963
3R	17231118	T	C	7.25949	2.30615	0.0418994	0.0986414	0.426578	-0.210437	3.46612	3.52504	0.0847392	4.13185	2.0226	0.112544	synonymous_variant	CG7907	FBgn0038887	p.Phe433Phe
3R	16278540	A	G	7.25789	1.2626	0.0418216	0.151338	1.3201	0.341263	2.31321	1.45478	0.110956	5.1847	1.19701	0.19172	intron_variant	mun	FBgn0262869
3R	18157915	G	T	7.25601	2.32674	0.041744	0.0677045	0.145253	-0.137716	1.09635	2.49617	0.061089	6.27159	2.2719	0.07432	missense_variant	CG13862	FBgn0038942	p.Trp11Leu
3R	17702472	A	T	7.25595	4.19643	0.0416667	0.0538439	NA	NA	3.8293	3.56541	0.0693182	3.53877	Inf	0.0383697	intron_variant	CG6656	FBgn0038912
3R	17299498	T	C	7.25092	4.21644	0.0415896	0.055369	NA	NA	3.26247	3.1376	0.0488708	4.10813	Inf	0.0618673	intergenic_region	CR43453-CG7922	FBgn0263407-FBgn0038889
3R	17066573	A	G	7.25035	1.9353	0.0415129	0.334891	NA	NA	3.98369	2.62579	0.257409	3.69229	1.66586	0.412374	intergenic_region	e-CG5892	FBgn0000527-FBgn0038873
X	20159865	T	C	7.24782	1.03598	0.0418048	0.811252	0.638594	0.192401	0.731272	0.514702	0.839024	7.39342	1.26893	0.78348	intergenic_region	inx6-CG1504	FBgn0027107-FBgn0031100
3R	20389922	A	G	7.24539	2.99276	0.0417279	0.0761051	0.64032	0.296301	4.38012	Inf	0.0654078	2.98774	2.36107	0.0868025	intron_variant	CG13624	FBgn0039209
X	9302723	C	T	7.2408	2.32061	0.0418349	0.945105	NA	NA	0.194963	0.545934	0.964354	7.47166	2.62771	0.925857	intron_variant	mgl	FBgn0261260
3R	12698401	A	G	7.23803	2.71622	0.0417582	0.0677278	0.188786	-0.159958	3.39472	3.94091	0.0724094	3.99564	2.16814	0.0630463	intragenic_variant	msa	FBgn0263610
3R	18844764	G	A	7.23763	0.791754	0.0416819	0.377588	1.99947	-0.333107	4.18677	0.789943	0.353347	3.57346	0.79277	0.401828	intergenic_region	CG6688-lmd	FBgn0039038-FBgn0039039
3R	20341433	T	G	7.23708	4.30199	0.0416058	0.0448632	1.14547	-0.567403	3.07409	3.51691	0.0469456	4.27012	Inf	0.0427809	intron_variant	CG13617	FBgn0039201
X	5981479	G	A	7.2358	0.948214	0.0420765	0.195574	NA	NA	4.92381	1.23116	0.19227	3.07013	0.769449	0.198878	synonymous_variant	raptor	FBgn0029840	p.Leu735Leu
3R	16115801	C	T	7.23374	4.12464	0.0425455	0.0667947	NA	NA	3.93126	Inf	0.0683473	3.43624	3.33903	0.065242	synonymous_variant	cic	FBgn0262582	p.Asp605Asp
3R	19430813	C	G	7.2301	3.16281	0.0424682	0.0401111	0.123784	0.139646	3.69526	2.47404	0.0454126	3.69675	Inf	0.0348095	intron_variant	CG10184	FBgn0039094
3R	23671200	G	A	7.22725	1.31319	0.0423913	0.162489	0.0122048	-0.00518665	3.71458	1.6439	0.147618	3.68738	1.03776	0.177361	intron_variant	CG34353	FBgn0085382
2L	19384988	C	T	7.22363	1.58998	0.0426763	0.291008	NA	NA	4.49362	1.84876	0.301088	3.08246	1.3747	0.280927	synonymous_variant	fon	FBgn0032773	p.Gln158Gln
3R	17748484	A	G	7.22272	2.8162	0.0425993	0.0751021	0.0607728	0.0763311	3.52013	2.70472	0.0448161	3.8605	2.90869	0.105388	intergenic_region	CG17843-Eip93F	FBgn0038919-FBgn0264490
3R	19428214	T	C	7.2211	1.23915	0.0425225	0.159397	NA	NA	2.22031	0.944866	0.165108	5.18783	1.3955	0.153686	intergenic_region	tRNA:CR31143-CG10184	FBgn0051143-FBgn0039094
3R	17095443	A	G	7.22103	1.05522	0.042446	0.160621	NA	NA	2.86433	1.25547	0.123427	4.64996	0.966634	0.197814	intron_variant	AP-2sigma	FBgn0043012
3R	14736409	C	T	7.21987	1.61432	0.0423698	0.0814223	NA	NA	0.720198	0.876203	0.0773878	6.6219	2.07078	0.0854569	intergenic_region	endoA-CG14291	FBgn0038659-FBgn0038660
3R	12137292	C	T	7.21508	3.45808	0.0422939	0.0556008	0.110194	0.117144	4.92495	Inf	0.0554536	2.45982	2.86085	0.055748	synonymous_variant	Sulf1	FBgn0040271	p.Leu1029Leu
X	8322389	A	G	7.21428	Inf	0.0422182	0.990813	NA	NA	NA	NA	1	7.21428	Inf	0.981626	synonymous_variant	Trf2	FBgn0261793	p.Ala1463Ala
X	8378510	A	T	7.21216	1.35404	0.0421429	0.771505	NA	NA	0.57303	0.74686	0.778901	7.32566	1.54152	0.764108	intragenic_variant	CR43834	FBgn0264382
3R	12054669	A	T	7.21106	2.77073	0.042246	0.0539881	NA	NA	2.60562	3.1157	0.0554193	4.67887	2.59641	0.0525569	intron_variant	tara	FBgn0040071
3R	13132706	A	T	7.21064	2.36621	0.0421708	0.0637216	0.787161	-0.463553	3.88671	2.30275	0.0589474	3.52135	2.40748	0.0684958	intergenic_region	CR43490-beat-IIa	FBgn0263501-FBgn0038498
3R	14474921	C	A	7.21051	Inf	0.0420959	0.042204	0.930247	-0.549412	3.85163	Inf	0.0478612	3.50501	Inf	0.0365468	missense_variant	qin	FBgn0263974	p.Thr1696Asn
3R	20855287	C	T	7.20941	2.90611	0.0420213	0.0527671	0.76457	-0.435274	1.68313	2.90032	0.0396291	5.54179	2.90818	0.065905	3_prime_UTR_variant	Smg6	FBgn0039260
3R	14475278	T	C	7.20326	3.72539	0.0423009	0.0836682	0.0104145	-0.00751385	1.66983	2.5006	0.103521	5.68085	Inf	0.0638156	missense_variant	qin	FBgn0263974	p.Leu1815Pro
3R	14120349	G	T	7.2012	2.12749	0.0424028	0.0584199	0.0350536	-0.0604626	4.81401	2.73606	0.0514442	2.74977	1.72968	0.0653956	intron_variant	l_3_05822	FBgn0010877
3R	16894636	C	T	7.20068	2.82643	0.0425044	0.0773241	0.472382	-0.372696	3.91481	2.12333	0.107697	3.40297	Inf	0.0469516	synonymous_variant	AnnIX	FBgn0000083	p.Asp272Asp
3R	19630491	T	C	7.19731	3.30799	0.0426056	0.0608014	NA	NA	3.72724	2.6325	0.0634214	3.56573	Inf	0.0581814	intron_variant	CG33111	FBgn0053111
3R	15801003	C	A	7.19346	2.16569	0.0426316	0.0470973	NA	NA	2.88291	Inf	0.0468554	4.57328	1.8205	0.0473393	missense_variant	CG31213	FBgn0051213	p.His559Gln
3R	16477076	A	T	7.19145	2.73497	0.042732	0.089766	0.511729	0.25451	2.11991	3.37336	0.0660943	5.19667	2.58662	0.113438	synonymous_variant	KaiRIA	FBgn0028422	p.Leu246Leu
3R	19911242	A	T	7.18722	4.37102	0.0428322	0.0568788	NA	NA	4.28987	3.63909	0.0603742	3.05314	Inf	0.0533834	intron_variant	4EHP	FBgn0053100
3R	20296797	C	A	7.18121	4.20894	0.0431065	0.052033	0.0728313	0.0955651	1.51871	2.98878	0.0318423	5.71323	Inf	0.0722238	intergenic_region	CG31128-nAcRalpha-96Ab	FBgn0051128-FBgn0000039
3R	12409320	A	G	7.17781	3.28645	0.0430314	0.0555414	0.256265	-0.259834	4.58415	2.59162	0.0567086	2.74194	Inf	0.0543742	5_prime_UTR_variant	Scp2	FBgn0020907
3R	14066977	G	A	7.17366	2.04532	0.0431304	0.0811943	0.991772	-0.431921	3.93241	3.88554	0.0960571	3.71687	1.62855	0.0663315	synonymous_variant	CG7156	FBgn0038588	p.Leu248Leu
3R	15495431	T	C	7.17362	1.20238	0.0430556	0.148406	0.205551	0.105581	1.40136	0.879563	0.140799	6.19312	1.38102	0.156013	synonymous_variant	CG7432	FBgn0038727	p.His495His
X	9121191	C	T	7.17197	1.77251	0.0431542	0.206378	NA	NA	5.7811	2.97538	0.154135	2.33478	1.22313	0.258621	5_prime_UTR_variant	Gr8a	FBgn0030108
3R	17268595	G	T	7.1704	2.73971	0.0432526	0.0729508	0.975146	-0.488605	2.91098	3.31972	0.0644069	4.41025	2.54354	0.0814947	intron_variant	lbe	FBgn0011278
3R	16957794	A	G	7.17015	4.17472	0.0431779	0.0603326	0.0171477	0.0747217	2.89922	2.99913	0.0714889	4.38482	Inf	0.0491762	synonymous_variant	Ice2	FBgn0038860	p.Ser543Ser
3R	14301026	C	G	7.1657	2.97407	0.0432759	0.039331	0.57057	-0.395965	3.46005	2.46655	0.0391735	3.91002	3.63827	0.0394886	intron_variant	fru	FBgn0004652
3R	18430483	C	G	7.16463	1.46265	0.0432014	0.0904661	NA	NA	5.53892	1.41602	0.107944	2.1505	1.51516	0.0729881	intron_variant	Efa6	FBgn0051158
3R	19634161	A	T	7.1627	1.17458	0.043299	0.187546	0.911215	0.224673	2.61057	0.8038	0.220452	4.83274	1.4272	0.15464	intron_variant	CG33111	FBgn0053111
X	7038456	C	A	7.16096	2.47928	0.0432247	0.935851	NA	NA	NA	NA	0.98639	7.16096	2.47928	0.885313	intron_variant	CG9650	FBgn0029939
X	9255085	C	T	7.15515	Inf	0.0436644	0.0308989	NA	NA	NA	NA	0	7.15515	Inf	0.0617979	synonymous_variant	mgl	FBgn0261260	p.Thr4574Thr
3R	18545181	T	C	7.15267	1.92505	0.0437607	0.077621	0.0502332	0.0523323	4.83069	2.02261	0.0606388	2.75019	1.84164	0.0946032	intron_variant	wge	FBgn0051151
3R	20695735	T	C	7.15057	3.3144	0.043686	0.0836479	NA	NA	2.34284	2.77648	0.0889338	4.94356	3.90083	0.0783619	synonymous_variant	CycB3	FBgn0015625	p.Lys172Lys
3R	17503645	C	T	7.14352	1.60211	0.0441227	0.109254	0.380229	-0.168134	2.51558	1.72325	0.0793402	4.81507	1.55971	0.139167	intron_variant	CG31176	FBgn0051176
3R	19556479	G	C	7.14156	Inf	0.0442177	0.0574123	0.000371319	0.000320385	3.86273	Inf	0.0709236	3.37515	Inf	0.0439009	intron_variant	CG10365	FBgn0039109
X	5604365	T	C	7.14097	0.769091	0.0441426	0.660143	NA	NA	0.295723	0.179801	0.653722	9.13104	1.14767	0.666564	synonymous_variant	CG33080	FBgn0053080	p.Thr479Thr
3R	17273218	C	T	7.13893	2.32301	0.0440678	0.0675666	0.0944392	0.0829173	3.02439	Inf	0.0638875	4.33068	1.97207	0.0712457	intergenic_region	lbe-CR43453	FBgn0011278-FBgn0263407
X	9461927	G	A	7.13821	1.84416	0.0439932	0.966426	NA	NA	1.44133	2.33103	0.976926	5.7971	1.77387	0.955926	synonymous_variant	CG32702	FBgn0052702	p.Cys913Cys
3R	20580809	T	C	7.13787	1.94335	0.0439189	0.105613	0.236033	-0.146324	4.11711	2.20213	0.113435	3.32415	1.77429	0.0977902	missense_variant	asp	FBgn0000140	p.Ser282Pro
X	8437591	A	G	7.13497	1.22441	0.0438449	0.265488	0.29506	0.0879005	1.08882	0.663586	0.24791	6.90393	1.62266	0.283066	intron_variant	Nrg	FBgn0002968
X	10786134	G	A	7.13361	1.4105	0.043771	0.815519	1.98483	0.375222	1.98572	1.08937	0.78292	5.62214	1.65836	0.848119	intergenic_region	Ork1-CG1582	FBgn0017561-FBgn0030246
X	9121129	C	T	7.13206	3.39042	0.0438655	0.180289	60.3505	2.8625	2.78751	2.60878	0.154655	4.58815	Inf	0.205922	intergenic_region	CG15370-Gr8a	FBgn0030107-FBgn0030108
3R	20855579	C	T	7.12773	Inf	0.0439597	0.041505	0.330927	-0.27667	3.55391	Inf	0.0418555	3.66575	Inf	0.0411546	synonymous_variant	Smg6	FBgn0039260	p.Lys923Lys
3R	17273250	G	A	7.12674	2.91773	0.0438861	0.0725392	0.388193	-0.212849	1.93641	Inf	0.0696507	5.26283	2.53484	0.0754278	intergenic_region	lbe-CR43453	FBgn0011278-FBgn0263407
3R	13241956	C	A	7.12615	2.91637	0.0439799	0.0406906	0.0580286	-0.0517674	1.64697	2.88689	0.0384741	5.62253	2.93112	0.0429071	synonymous_variant	CG5866	FBgn0038508	p.Thr163Thr
3R	17092894	A	T	7.12582	2.27681	0.0439065	0.0538738	0.489336	-0.26744	2.47698	1.85234	0.0475966	4.7751	2.64734	0.0601511	intron_variant	Rab1	FBgn0016700
3R	17046526	A	G	7.12172	0.834613	0.0443333	0.467086	1.39225	0.23479	1.2058	0.936305	0.37225	6.63593	0.785994	0.561922	missense_variant	Oga	FBgn0038870	p.Glu470Lys
3R	17021821	T	A	7.11767	1.06339	0.0442596	0.349693	0.00297753	-0.00109051	3.1966	0.883549	0.394347	4.26688	1.16368	0.305039	intron_variant	SNF4Agamma	FBgn0264357
3R	20575596	A	G	7.11693	2.7333	0.044186	0.0861298	NA	NA	2.32873	1.70444	0.0740407	5.0477	Inf	0.0982188	missense_variant	tld	FBgn0003719	p.Met27Val
3R	20593299	G	A	7.1154	1.91294	0.0442786	0.112795	NA	NA	2.39404	1.2322	0.111038	5.01224	2.99762	0.114551	intergenic_region	Ast-CG13631	FBgn0015591-FBgn0040600
3R	12285715	G	A	7.11164	3.73382	0.0442053	0.0631797	NA	NA	4.19025	3.03935	0.0849761	3.12186	Inf	0.0413834	missense_variant	CG42232	FBgn0250754	p.Pro2978Ser
3R	14577914	C	T	7.10509	3.22877	0.0452893	0.057065	NA	NA	3.935	2.64982	0.0806024	3.24736	Inf	0.0335277	synonymous_variant	CG14299	FBgn0038651	p.Val1976Val
3R	12917119	A	G	7.10228	2.30214	0.0452145	0.0688143	0.738984	0.343963	2.27796	2.95582	0.0662467	4.99083	2.03718	0.0713819	stop_retained_variant	cal1	FBgn0038478	p.Ter980Ter
3R	14047590	A	G	7.10104	Inf	0.04514	0.0587152	0.158544	-0.164176	2.61777	Inf	0.0672369	4.5771	Inf	0.0501934	synonymous_variant	CG7175	FBgn0038584	p.Arg467Arg
3R	19967614	T	C	7.09783	2.81973	0.0450658	0.063372	0.14786	-0.143134	6.7405	Inf	0.0591436	1.14588	1.84717	0.0676005	intron_variant	Kal1	FBgn0039155
3R	16383476	C	A	7.09726	1.86696	0.0449918	0.112029	NA	NA	1.01959	1.46133	0.0791863	6.41388	2.05682	0.144872	intergenic_region	att-ORFA-CG5180	FBgn0067783-FBgn0043457
3R	17604770	A	G	7.0945	1.20617	0.045082	0.119943	0.248399	0.117653	4.19756	2.29118	0.107516	3.53466	0.888144	0.13237	synonymous_variant	tsl	FBgn0003867	p.Phe122Phe
3R	16164740	A	C	7.09356	0.948801	0.0450082	0.234758	NA	NA	3.27465	0.841319	0.248198	4.14368	1.02276	0.221318	intergenic_region	Sirt2-Ir92a	FBgn0038788-FBgn0038789
3R	18828506	A	C	7.09035	1.74382	0.0452614	0.114702	0.577694	-0.207288	4.6204	2.00495	0.153681	2.65573	1.45188	0.0757236	intron_variant	CG34375	FBgn0085404
X	5642456	T	C	7.09032	0.977802	0.0451876	0.369879	0.485954	0.135899	1.50623	0.621362	0.42762	6.4026	1.25531	0.312138	synonymous_variant	CG4078	FBgn0029798	p.His185His
3R	21065804	T	C	7.08816	4.5396	0.045114	0.0546838	NA	NA	5.6644	4.08982	0.0730882	1.45262	Inf	0.0362793	intergenic_region	CG11852-to	FBgn0039297-FBgn0039298
3R	18919841	A	C	7.08592	2.24071	0.0453659	0.0660709	1.46015	-0.61881	2.48498	1.41058	0.0868385	4.84526	Inf	0.0453032	synonymous_variant	CG17110	FBgn0039050	p.Ala129Ala
3R	16383413	G	A	7.07999	2.06675	0.0456169	0.0937	NA	NA	1.10028	2.26835	0.0597016	6.15657	2.02414	0.127698	intergenic_region	att-ORFA-CG5180	FBgn0067783-FBgn0043457
3R	15033448	A	T	7.07918	Inf	0.0455429	0.0276581	0.0592766	0.0541984	1.60842	Inf	0.0259214	5.48917	Inf	0.0293948	intergenic_region	CG31475-cry	FBgn0051475-FBgn0025680
3R	18801483	G	A	7.07688	1.61666	0.0454693	0.083421	0.277721	-0.148934	0.99657	0.725735	0.0852288	7.33659	2.85809	0.0816132	intergenic_region	Tpl94D-CG17244	FBgn0051281-FBgn0039031
3R	20028761	G	A	7.07303	Inf	0.0455574	0.0642146	0.241919	-0.24509	3.41131	Inf	0.0705978	3.7591	Inf	0.0578315	intron_variant	twin	FBgn0011725
3R	20302685	C	A	7.07063	1.40885	0.0454839	0.124951	NA	NA	4.63481	1.92921	0.124102	2.96232	1.16089	0.1258	intergenic_region	CG31128-nAcRalpha-96Ab	FBgn0051128-FBgn0000039
3R	17065083	T	A	7.0704	1.05694	0.0454106	0.510876	2.73177	0.419518	2.51522	0.824261	0.447954	4.87887	1.18888	0.573797	intergenic_region	e-CG5892	FBgn0000527-FBgn0038873
X	9085703	T	G	7.06918	1.56505	0.0453376	0.93451	1.5125	0.552944	0.00781895	-0.0178226	0.978495	7.5285	1.76951	0.890524	5_prime_UTR_variant	CG12057	FBgn0030098
3R	18766787	C	T	7.0686	3.42167	0.0452648	0.0597914	NA	NA	3.29994	3.71038	0.0493939	3.86681	3.21117	0.0701888	intron_variant	klg	FBgn0017590
3R	17724711	G	A	7.06585	3.13576	0.0455128	0.0370063	NA	NA	2.85267	3.3895	0.0385885	4.30048	2.9941	0.0354241	intron_variant	CG6678	FBgn0038917
3R	14556440	T	A	7.06521	1.84421	0.04544	0.112195	0.118867	0.0825047	3.03369	1.76308	0.158849	4.29728	1.94112	0.0655401	intron_variant	Cha	FBgn0000303
3R	17641151	G	C	7.06253	2.38021	0.0453674	0.0903143	0.0248023	0.0184463	4.53712	2.77633	0.107316	2.85423	2.15369	0.0733127	intron_variant	CASK	FBgn0013759
3R	19421466	T	G	7.06133	1.85251	0.0454545	0.115045	0.300575	0.13747	2.54566	1.48459	0.111355	4.7623	2.06232	0.118734	missense_variant	CG16723	FBgn0039092	p.Thr157Pro
3R	18773325	G	T	7.06011	1.23596	0.0453822	0.16715	NA	NA	2.28745	1.40728	0.126663	5.03131	1.1681	0.207638	intron_variant	klg	FBgn0017590
3R	17580003	G	C	7.05636	2.77814	0.04531	0.0682636	0.586866	0.287164	1.79122	2.4622	0.0565441	5.39492	2.96277	0.0799831	intergenic_region	CG31233-CG31198	FBgn0051233-FBgn0051198
2R	16511058	A	G	7.05615	0.784088	0.0452381	0.224584	3.30634	-0.478511	1.85514	0.670682	0.200804	5.60919	0.84714	0.248365	intergenic_region	CG11180-CG16742	FBgn0034528-FBgn0034529
X	8830098	T	C	7.05578	2.45205	0.0451664	0.0959099	0.54328	0.201177	0.176966	0.872539	0.082242	7.40001	2.99214	0.109578	intron_variant	rdgA	FBgn0261549
3R	17187356	T	A	7.05282	3.5421	0.0452532	0.0534827	NA	NA	3.08538	2.77473	0.0559356	4.12418	Inf	0.0510298	intron_variant	pre-mod_mdg4_-Z	FBgn0261838
3R	19980395	C	T	7.04886	3.61608	0.0453397	0.0574	0.345202	-0.239967	3.33659	3.06268	0.0529259	3.82532	Inf	0.0618742	synonymous_variant	CG6178	FBgn0039156	p.Ala507Ala
3R	19179912	T	C	7.04398	1.12023	0.0452681	0.177085	NA	NA	3.1355	0.966305	0.193825	4.21212	1.24641	0.160345	synonymous_variant	DNApol-epsilon	FBgn0264326	p.Asp1959Asp
3R	15332614	A	T	7.04392	1.38371	0.0451969	0.126067	0.943537	-0.303654	2.80264	1.24375	0.0987891	4.50988	1.45716	0.153345	synonymous_variant	Dys	FBgn0260003	p.Ala2472Ala
3R	15523770	C	A	7.03975	3.07182	0.0454403	0.045103	0.628033	0.402888	3.54151	Inf	0.0411895	3.5987	2.33418	0.0490165	intron_variant	Naam	FBgn0051216
3R	17564534	G	A	7.03952	1.57638	0.0453689	0.120652	0.227591	-0.106396	3.18401	1.40973	0.112839	4.09388	1.7434	0.128466	missense_variant	CG34034	FBgn0054034	p.Arg76Trp
X	9042758	C	G	7.03778	0.814042	0.0452978	0.387712	0.0105804	0.0036904	0.439279	0.28399	0.281163	7.93536	1.06064	0.494262	synonymous_variant	fh	FBgn0030092	p.Ser96Ser
3R	17273570	C	T	7.03695	2.20242	0.0452269	0.06464	0.349989	0.235819	3.28683	2.75447	0.0609797	3.86961	1.92498	0.0683002	intergenic_region	lbe-CR43453	FBgn0011278-FBgn0263407
3R	20639260	G	A	7.03516	2.40805	0.0451563	0.0769318	0.0432244	-0.0497529	1.75154	1.70963	0.0798823	5.91765	3.69216	0.0739813	intron_variant	CG5807	FBgn0027539
X	10786135	T	C	7.03499	1.42899	0.0450858	0.809635	1.8678	0.360912	2.12049	1.12662	0.787506	5.36023	1.67984	0.831765	intergenic_region	Ork1-CG1582	FBgn0017561-FBgn0030246
3R	24702153	G	A	7.02857	1.11281	0.0453271	0.131541	0.244078	-0.123882	5.93376	2.21434	0.133858	2.48886	0.726248	0.129225	synonymous_variant	CG14528	FBgn0039611	p.Leu262Leu
3R	20563076	C	G	7.02843	Inf	0.0452566	0.0462623	NA	NA	3.38127	Inf	0.0547235	3.77842	Inf	0.0378011	intron_variant	tok	FBgn0004885
3R	19825339	C	T	7.02771	1.166	0.0451863	0.150552	0.00241119	-0.00122608	2.65126	1.20328	0.145751	4.64386	1.14573	0.155354	intron_variant	KrT95D	FBgn0020647
3R	15722391	T	C	7.02727	0.811309	0.0451163	0.258359	0.838498	-0.198198	1.83163	0.668723	0.266204	5.55025	0.874617	0.250514	synonymous_variant	CG4733	FBgn0038744	p.Arg565Arg
3R	16905407	G	T	7.02639	1.52832	0.0450464	0.159394	2.95378	-0.512489	2.44691	0.825402	0.141106	4.77842	1.90838	0.177682	intron_variant	CG7056	FBgn0038852
X	8494394	T	C	7.02551	1.30148	0.0449768	0.93857	0.147988	-0.130491	0.0842312	-0.260467	0.952414	8.98886	1.78272	0.924726	synonymous_variant	Crag	FBgn0025864	p.Pro1583Pro
3R	17462999	A	C	7.02467	2.52407	0.0449074	0.0781309	NA	NA	5.19622	2.46943	0.115764	2.09813	2.58749	0.0404983	intron_variant	E2f	FBgn0011766
3R	13071045	C	T	7.02182	1.3766	0.0449923	0.0909676	0.0622103	-0.0599933	1.73951	1.09348	0.10642	5.68493	1.58002	0.0755156	intron_variant	beat-IIb	FBgn0038494
3R	17515341	G	T	7.02006	0.826041	0.0452308	0.364039	0.43634	-0.114435	1.35754	0.651089	0.311265	6.36615	0.925967	0.416814	intron_variant	CG31176	FBgn0051176
3R	21316527	A	C	7.01834	1.56519	0.0453149	0.126041	0.48967	-0.199782	1.42119	2.04273	0.115125	5.76893	1.45788	0.136957	5_prime_UTR_premature_start_codon_gain_variant	Dhap-at	FBgn0040212
3R	13366335	G	A	7.01727	4.40036	0.0453988	0.0562598	NA	NA	2.12331	3.60049	0.0622082	5.0135	Inf	0.0503113	5_prime_UTR_variant	SF1	FBgn0025571
3R	16938688	C	T	7.0159	2.33424	0.0453292	0.0984353	1.93086	0.510637	2.76169	2.15697	0.0688635	4.38627	2.46682	0.128007	intron_variant	Rab11	FBgn0015790
X	9094044	C	G	7.01482	2.05843	0.0454128	0.043341	NA	NA	0.450335	Inf	0.00198413	6.8279	2.03687	0.0846979	synonymous_variant	su_r_	FBgn0086450	p.Thr36Thr
3R	12054668	T	G	7.01479	2.84662	0.0453435	0.0532569	NA	NA	2.51831	3.1291	0.0600606	4.61434	2.70897	0.0464532	intron_variant	tara	FBgn0040071
3R	20100237	A	C	7.0141	2.51618	0.0452744	0.0704748	0.215241	-0.16007	2.60273	1.94661	0.0642643	4.58244	3.20324	0.0766854	synonymous_variant	Orct2	FBgn0086365	p.Ser362Ser
3R	14222735	T	G	7.01234	1.29527	0.0453577	0.128071	0.0683921	0.0494563	3.39828	1.24811	0.167276	3.86698	1.35855	0.0888663	5_prime_UTR_variant	koko	FBgn0051232
3R	20353931	G	C	7.01231	2.11942	0.0452888	0.0710417	0.458994	-0.332809	2.35275	1.53248	0.0720762	4.81717	2.8756	0.0700072	synonymous_variant	CG6607	FBgn0039204	p.Thr11Thr
3R	14399919	A	G	7.00802	3.34048	0.0453718	0.0732379	2.01915	-0.734717	2.54529	3.00367	0.0719736	4.55355	3.60984	0.0745022	intron_variant	fray	FBgn0023083
3R	20087210	A	G	7.0038	3.14341	0.0454545	0.0478511	0.606207	-0.337891	3.46836	2.4396	0.0550174	3.64126	Inf	0.0406847	intron_variant	jar	FBgn0011225
3R	20324511	A	T	7.00247	2.47496	0.0453858	0.104107	0.661884	-0.248994	2.92795	2.46541	0.0943946	4.23503	2.48083	0.113819	intergenic_region	nAcRalpha-96Ab-nAcRbeta-96A	FBgn0000039-FBgn0004118
3R	16691610	A	T	7.00136	0.721649	0.0453172	0.591706	0.512406	0.134055	2.22261	0.393735	0.535729	5.10836	0.912552	0.647683	intron_variant	CG3822	FBgn0038837
3R	15461878	T	C	6.99989	2.65961	0.0452489	0.0499981	0.471226	-0.330144	1.96161	1.76693	0.0555668	5.09452	Inf	0.0444294	synonymous_variant	CG16718	FBgn0038721	p.Val905Val
3R	14742449	G	T	6.99966	2.44972	0.0451807	0.0590119	0.0720334	0.067954	1.98033	1.90867	0.0680927	5.54666	3.05158	0.0499311	intron_variant	Xrp1	FBgn0261113
X	9004465	T	C	6.99831	1.08766	0.0451952	0.334927	2.03866	0.305262	1.65839	0.734164	0.380975	6.10861	1.38429	0.288879	intron_variant	AP-1gamma	FBgn0030089
3R	16862913	G	A	6.99744	2.96792	0.0454273	0.0472172	0.0795922	0.0864494	2.80569	2.14487	0.0503996	4.2748	Inf	0.0440347	synonymous_variant	Dhc93AB	FBgn0013812	p.Cys1336Cys
3R	19428420	C	A	6.99548	2.21831	0.0453593	0.0933876	NA	NA	1.63986	2.1431	0.0972351	5.58022	2.2463	0.0895402	synonymous_variant	CG10184	FBgn0039094	p.Leu351Leu
3R	17066920	C	T	6.98783	1.89315	0.0452915	0.1258	NA	NA	1.23806	1.47357	0.115885	6.18034	2.18983	0.135716	intergenic_region	e-CG5892	FBgn0000527-FBgn0038873
3R	19298330	G	A	6.98537	4.50111	0.0452239	0.0444784	NA	NA	3.76159	3.82891	0.0478054	3.36424	Inf	0.0411514	intergenic_region	CG4374-Ir94f	FBgn0039078-FBgn0051225
3R	14630095	C	T	6.98261	2.48435	0.0456036	0.052244	NA	NA	2.9783	Inf	0.0741806	4.13189	1.66278	0.0303073	3_prime_UTR_variant	CG18208	FBgn0038653
X	8493028	C	T	6.98258	1.88736	0.0455357	0.9492	NA	NA	NA	NA	0.995249	6.98258	1.88736	0.903151	intron_variant	Crag	FBgn0025864
3R	17066267	C	A	6.98027	1.68131	0.0456166	0.446048	3.23942	0.46451	2.88497	2.06343	0.43907	4.29618	1.50704	0.453026	intergenic_region	e-CG5892	FBgn0000527-FBgn0038873
3R	16838760	G	T	6.98024	2.437	0.0456973	0.0483072	0.0882114	-0.107536	1.39815	1.09433	0.0583304	6.05552	Inf	0.038284	synonymous_variant	Calx	FBgn0013995	p.Leu955Leu
3R	20552695	A	C	6.97919	4.25606	0.0456296	0.0579897	1.1321	0.564567	3.43822	3.66389	0.0615541	3.66899	Inf	0.0544254	intron_variant	tok	FBgn0004885
3R	17349249	C	T	6.97863	1.70402	0.0455621	0.0755633	0.954221	-0.351602	3.91374	1.4594	0.0861051	3.23743	1.99251	0.0650216	intron_variant	CG7956	FBgn0038890
3R	17891498	A	T	6.97555	2.3207	0.0456425	0.054592	0.257977	-0.204964	3.40163	3.22125	0.0495338	3.80104	1.9987	0.0596503	intron_variant	how	FBgn0264491
3R	17079071	G	T	6.97401	3.33565	0.0455752	0.0635941	NA	NA	2.20931	Inf	0.0600282	4.88463	2.90008	0.06716	intron_variant	ETHR	FBgn0038874
3R	20676877	C	A	6.97376	3.61054	0.0455081	0.030088	NA	NA	6.63052	3.57419	0.0545928	0.080817	Inf	0.00558319	synonymous_variant	CG7006	FBgn0039233	p.Gly130Gly
3R	22783752	G	C	6.97195	1.97155	0.0457353	0.0452694	NA	NA	1.34277	0.521168	0.0531587	5.61984	3.88317	0.0373802	intron_variant	CG6330	FBgn0039464
3R	14675058	A	T	6.97194	1.54249	0.0456681	0.157827	NA	NA	1.63712	1.26908	0.189819	5.89724	1.77287	0.125835	intergenic_region	CG18208-CG31226	FBgn0038653-FBgn0051226
3R	18827203	C	G	6.97153	2.51762	0.0456012	0.0506411	0.242861	0.178657	1.83235	1.8351	0.0471414	5.38577	3.38564	0.0541407	synonymous_variant	CG34375	FBgn0085404	p.Ala226Ala
3R	17065431	C	T	6.971	1.57445	0.0455344	0.110417	4.61762	0.702552	4.12548	2.91466	0.0464617	3.88241	1.41032	0.174372	intergenic_region	e-CG5892	FBgn0000527-FBgn0038873
3R	20582665	A	C	6.9702	2.62497	0.045614	0.0864934	0.896268	-0.419204	3.26732	2.22312	0.123008	3.90528	3.3452	0.0499786	synonymous_variant	asp	FBgn0000140	p.Val900Val
3R	20593243	A	T	6.96774	2.80393	0.0461314	0.101889	NA	NA	2.89316	1.99013	0.107503	4.21925	3.85223	0.0962757	intergenic_region	Ast-CG13631	FBgn0015591-FBgn0040600
3R	19098944	C	T	6.96629	3.54818	0.0460641	0.0444183	0.0375367	0.106574	4.00642	2.83283	0.034141	3.04423	Inf	0.0546956	intron_variant	orb	FBgn0004882
3R	20856272	C	A	6.9661	Inf	0.0459971	0.0451657	NA	NA	2.43386	Inf	0.043775	4.60999	Inf	0.0465565	synonymous_variant	Smg6	FBgn0039260	p.Leu791Leu
3R	18949367	C	G	6.9645	3.58487	0.0459302	0.0497314	NA	NA	3.80638	2.89922	0.0542519	3.2996	Inf	0.045211	3_prime_UTR_variant	cenB1A	FBgn0039056
X	5647423	A	G	6.96142	0.866894	0.045942	0.448814	NA	NA	2.1897	0.737915	0.491439	5.18377	0.947349	0.406189	synonymous_variant	CG15772	FBgn0029799	p.Ala174Ala
3R	17066665	G	A	6.95489	2.00409	0.0465991	0.21591	2.71103	0.423794	3.90842	2.26111	0.239576	3.42457	1.84847	0.192245	intergenic_region	e-CG5892	FBgn0000527-FBgn0038873
3R	18206728	A	G	6.95485	3.13593	0.0465318	0.0466042	0.347736	-0.241346	1.72818	1.96387	0.0481481	5.4416	Inf	0.0450603	synonymous_variant	CG34149	FBgn0083985	p.Val262Val
3R	17300725	C	T	6.9541	3.01353	0.0464646	0.0706229	0.340587	-0.225089	3.06824	2.74941	0.0659096	3.99036	3.29364	0.0753362	intergenic_region	CR43453-CG7922	FBgn0263407-FBgn0038889
3R	17019421	C	A	6.9529	1.86301	0.0463977	0.114648	0.956183	0.356064	2.23895	1.50004	0.122958	4.85541	2.06385	0.106338	intron_variant	SNF4Agamma	FBgn0264357
3R	12014939	G	C	6.95093	2.96371	0.0463309	0.0569134	3.37913	-0.945307	2.16462	3.03751	0.0396567	4.92207	2.924	0.0741701	intron_variant	sra	FBgn0086370
3R	10651513	C	A	6.94721	3.07289	0.0465517	0.0616643	NA	NA	1.98787	2.60197	0.0628665	5.13974	3.57982	0.0604621	missense_variant	btsz	FBgn0053555	p.Ala616Ser
3R	20801834	G	C	6.94445	3.45421	0.0466284	0.0408605	NA	NA	2.93127	2.643	0.0525949	4.11973	Inf	0.0291262	intergenic_region	CG13646-tnc	FBgn0039255-FBgn0039257
3R	14475279	C	T	6.94412	3.7577	0.0465616	0.0767944	0.15844	-0.13132	2.0283	2.52032	0.0933515	5.0384	Inf	0.0602373	synonymous_variant	qin	FBgn0263974	p.Leu1815Leu
3R	20027302	C	A	6.94392	Inf	0.046495	0.058404	NA	NA	3.48286	Inf	0.0568376	3.57163	Inf	0.0599703	intron_variant	twin	FBgn0011725
3R	14737927	T	A	6.94337	3.52107	0.0465714	0.0730595	0.308075	0.292292	1.53116	2.54647	0.0753705	5.8301	Inf	0.0707485	synonymous_variant	CG14291	FBgn0038660	p.Ile210Ile
3R	18776861	A	T	6.94115	Inf	0.046505	0.0536144	NA	NA	3.22097	Inf	0.0763607	3.80142	Inf	0.0308682	intron_variant	klg	FBgn0017590
3R	20324500	A	G	6.93517	1.42459	0.0468661	0.163032	0.249558	-0.102574	1.72418	1.42834	0.142433	5.41972	1.42255	0.18363	intergenic_region	nAcRalpha-96Ab-nAcRbeta-96A	FBgn0000039-FBgn0004118
3R	19315671	A	G	6.93227	2.22864	0.0472262	0.0860773	0.177854	-0.107726	3.25052	2.05522	0.101636	3.93801	2.43042	0.0705182	intergenic_region	Ir94h-CG34289	FBgn0039080-FBgn0085318
3R	17584810	C	T	6.93051	2.04221	0.0471591	0.0643282	0.98805	-0.476507	2.61975	2.6769	0.0561972	4.49231	1.81631	0.0724592	synonymous_variant	CG42335	FBgn0259237	p.Ala105Ala
3R	12856102	G	A	6.93035	3.27808	0.0470922	0.0596274	NA	NA	2.63206	2.51895	0.0680021	4.56724	Inf	0.0512527	missense_variant	CG5225	FBgn0038468	p.Gly501Ser
3R	21111762	C	T	6.92695	4.29038	0.0471671	0.0468124	NA	NA	4.88432	3.81083	0.070136	2.09819	Inf	0.0234888	synonymous_variant	CG31104	FBgn0051104	p.Leu170Leu
3R	19590104	C	T	6.91988	1.75636	0.0473833	0.0675233	0.0864001	-0.0901558	3.63282	1.40299	0.0642659	3.48057	2.18961	0.0707807	splice_region_variant&intron_variant	Lsd-1	FBgn0039114
3R	20213021	A	C	6.91926	2.05525	0.0473164	0.161992	0.184356	0.120936	2.53664	1.4494	0.195676	4.69732	3.28729	0.128308	intron_variant	CG5768	FBgn0039198
3R	18986198	T	C	6.91851	3.0023	0.0472496	0.0643344	0.719122	-0.383067	3.20295	2.26904	0.0691671	3.82765	Inf	0.0595017	intergenic_region	VhaAC39-2-CG13829	FBgn0039058-FBgn0039059
3R	16382176	T	A	6.917	3.20253	0.0471831	0.0595953	0.145723	0.107367	1.82503	3.53968	0.0507438	5.09743	3.08743	0.0684468	intron_variant	att-ORFA	FBgn0067783
3R	14604613	G	A	6.91695	3.51183	0.0471167	0.056718	NA	NA	4.15915	2.9386	0.0603827	2.87899	Inf	0.0530532	intron_variant	CG7720	FBgn0038652
3R	16159481	C	T	6.91667	1.59279	0.0470506	0.121	0.264142	0.106533	5.45915	2.24333	0.115289	2.62597	1.33958	0.126711	intergenic_region	Sirt2-Ir92a	FBgn0038788-FBgn0038789
3R	16887160	A	G	6.91509	2.70967	0.0469846	0.0547389	0.599463	-0.307377	3.40565	1.93868	0.0613582	3.61186	Inf	0.0481195	intergenic_region	Mvl-Cortactin	FBgn0011672-FBgn0025865
3R	14419762	A	G	6.91399	2.38571	0.0471989	0.0861033	0.0237928	0.0447179	3.34547	3.35455	0.0736234	3.8636	2.12019	0.0985833	synonymous_variant	CG14304	FBgn0038629	p.His838His
3R	16361255	T	G	6.91034	1.80643	0.0474126	0.123108	NA	NA	3.33556	1.70603	0.102012	3.80483	1.89227	0.144205	intergenic_region	MtnD-Stat92E	FBgn0053192-FBgn0016917
3R	18842072	A	G	6.90617	2.00622	0.047905	0.099631	0.499199	0.240974	3.93479	1.81836	0.107906	3.24312	2.19751	0.0913561	intergenic_region	CG6688-lmd	FBgn0039038-FBgn0039039
3R	18785919	G	A	6.90605	Inf	0.0478382	0.0362751	NA	NA	3.85743	Inf	0.0382681	3.15035	Inf	0.034282	3_prime_UTR_variant	klg	FBgn0017590
X	3144312	A	C	6.89367	Inf	0.0487465	0.812208	0.533256	-0.220826	0.0709987	Inf	0.859318	6.57299	Inf	0.765098	missense_variant	Sgs4	FBgn0003374	p.Pro73Thr
3R	20563093	T	C	6.88998	Inf	0.049096	0.0496668	NA	NA	3.40548	Inf	0.0520419	3.65319	Inf	0.0472916	intron_variant	tok	FBgn0004885
3R	12831280	A	G	6.88978	1.49127	0.0490278	0.0913286	0.189399	0.138795	1.59342	1.46576	0.0856009	5.46675	1.50278	0.0970563	synonymous_variant	Irc	FBgn0038465	p.Leu337Leu
3R	12788414	A	T	6.88644	3.2859	0.0490985	0.0441834	0.0554763	-0.0833577	2.56157	2.468	0.0518187	4.41585	Inf	0.0365481	intron_variant	Abd-B	FBgn0000015
3R	19388102	A	G	6.88581	2.4326	0.0490305	0.11407	NA	NA	2.56477	2.60642	0.140974	4.49575	2.34933	0.0871661	intron_variant	beat-IV	FBgn0039089
3R	17422804	C	G	6.88525	4.47475	0.0489627	0.0587663	NA	NA	2.75812	3.69523	0.0598567	4.20029	Inf	0.057676	intron_variant	InR	FBgn0013984
3R	19507114	A	G	6.8831	1.98739	0.048895	0.0844092	0.347506	0.182193	1.61243	1.59734	0.0810745	5.55576	2.29088	0.0877439	synonymous_variant	eIF-3p66	FBgn0040227	p.Gly337Gly
3R	19387451	A	G	6.88284	2.33917	0.0488276	0.0530977	1.57521	-0.578465	3.35792	1.76866	0.0630631	3.67186	3.67103	0.0431323	intron_variant	beat-IV	FBgn0039089
3R	14486506	G	A	6.88171	1.91271	0.0487603	0.118192	0.00603478	0.00397801	2.98979	1.65442	0.174654	4.14958	2.29079	0.0617291	synonymous_variant	CstF-64	FBgn0027841	p.Ala339Ala
3R	14738518	A	G	6.88069	3.66875	0.0491059	0.0705359	0.190698	-0.162652	2.23859	2.76379	0.0839197	4.76432	Inf	0.0571522	synonymous_variant	CG14291	FBgn0038660	p.Ile13Ile
3R	14006146	G	A	6.87761	3.51887	0.0490385	0.0462935	1.14298	-0.630137	2.13261	2.78706	0.0421956	4.92554	Inf	0.0503915	synonymous_variant	cdm	FBgn0261532	p.Leu825Leu
3R	19780464	A	G	6.87331	3.58317	0.0491084	0.0447547	2.05681	-0.860431	3.55695	2.839	0.0433298	3.45659	Inf	0.0461795	synonymous_variant	Aats-glupro	FBgn0005674	p.Ala920Ala
3R	17292787	T	C	6.86996	1.07838	0.0493151	0.178852	NA	NA	2.13108	1.03848	0.166529	5.02617	1.10026	0.191174	intergenic_region	CR43453-CG7922	FBgn0263407-FBgn0038889
X	9186199	T	C	6.86806	Inf	0.0492476	0.990595	NA	NA	NA	NA	1	6.86806	Inf	0.981189	intron_variant	lz	FBgn0002576
3R	18797112	G	C	6.86655	Inf	0.0493169	0.0284964	NA	NA	5.25936	Inf	0.0365111	1.68692	Inf	0.0204818	intergenic_region	Tpl94D-CG17244	FBgn0051281-FBgn0039031
3R	20479944	T	G	6.86631	3.68997	0.0492497	0.0304673	NA	NA	2.16707	2.48148	0.0358501	4.77899	Inf	0.0250845	synonymous_variant	CG31125	FBgn0051125	p.Arg116Arg
3R	20601372	T	G	6.86457	0.742687	0.0491826	0.51161	0.142018	-0.0514945	1.2431	0.510007	0.448644	6.36771	0.880069	0.574576	missense_variant	CG42331	FBgn0259233	p.Leu10Phe
3R	11865953	T	A	6.86193	0.806121	0.0495238	0.31584	NA	NA	0.883123	0.461437	0.353251	6.91108	0.994977	0.278429	synonymous_variant	pnr	FBgn0003117	p.Ala514Ala
3R	11370240	C	T	6.86164	2.65381	0.0495924	0.0395615	0.54401	-0.349919	4.63098	3.77842	0.0386679	2.44411	1.9963	0.0404551	synonymous_variant	CG6045	FBgn0038349	p.Lys745Lys
X	8830103	G	A	6.85919	2.39797	0.0496608	0.0942412	0.521759	0.196411	0.258841	0.978005	0.082294	7.12605	2.91638	0.106188	intron_variant	rdgA	FBgn0261549
3R	17702771	A	G	6.85703	3.47751	0.049729	0.0435544	0.464565	0.300465	2.77994	3.80176	0.0397199	4.16234	3.23075	0.0473889	synonymous_variant	CG6656	FBgn0038912	p.Glu224Glu
