# Supplementary material for: Pleiotropic effects of regulatory variation in tan result in correlation of two pigmentation traits in Drosophila melanogaster
Source: Mol Ecol. 2018 Jul 16;27(16):3207–18. doi: 10.1111/mec.14781 (PMC6120501; doi:10.1111/mec.14781)
Supplement: Supplementary file 3 [file MEC-27-3207-s003.xls]

## Sheet: Pigmentation-trident.csv
Table S6: Quantification of trident pigmentation for transgenic males with different combination of the SNPs 1, 2 and 3 in the tMSE as described in Materials and Methods. For each of the eight haplotypes 10 individuals were phenotyped. The genotype column just contains a running number for each haplotype, for each SNP L indicates the light allele, D the dark allele as defined in Bastide et. al. 2…
Genotype	SNP1	SNP2	SNP3	Pigmentation trident
1	D	D	D	167.557
1	D	D	D	176.824
1	D	D	D	167.533
1	D	D	D	172.039
1	D	D	D	173.745
1	D	D	D	159.863
1	D	D	D	179.892
1	D	D	D	173.839
1	D	D	D	168.881
1	D	D	D	176.81
2	L	L	L	168.238
2	L	L	L	159.919
2	L	L	L	171.555
2	L	L	L	177.377
2	L	L	L	166.651
2	L	L	L	162.074
2	L	L	L	175.027
2	L	L	L	170.302
2	L	L	L	163.896
2	L	L	L	163.316
3	L	D	D	157.291
3	L	D	D	158.336
3	L	D	D	186.324
3	L	D	D	167.32
3	L	D	D	158.862
3	L	D	D	157.277
3	L	D	D	172.316
3	L	D	D	179.009
3	L	D	D	166.635
3	L	D	D	160.278
4	D	L	D	187.233
4	D	L	D	196.076
4	D	L	D	197.955
4	D	L	D	202.038
4	D	L	D	197.305
4	D	L	D	189.429
4	D	L	D	193.67
4	D	L	D	202.531
4	D	L	D	202.806
4	D	L	D	192.53
5	D	D	L	169.081
5	D	D	L	159.858
5	D	D	L	164.29
5	D	D	L	164.149
5	D	D	L	166.471
5	D	D	L	161.313
5	D	D	L	159.534
5	D	D	L	175.145
5	D	D	L	157.209
5	D	D	L	168.098
6	L	L	D	177.652
6	L	L	D	177.551
6	L	L	D	178.757
6	L	L	D	191.935
6	L	L	D	179.585
6	L	L	D	191.445
6	L	L	D	180.563
6	L	L	D	184.685
6	L	L	D	187.978
6	L	L	D	181.653
7	L	D	L	158.411
7	L	D	L	163.95
7	L	D	L	154.535
7	L	D	L	170.78
7	L	D	L	147.696
7	L	D	L	163.131
7	L	D	L	167.494
7	L	D	L	150.029
7	L	D	L	151.038
7	L	D	L	148.997
8	D	L	L	171.858
8	D	L	L	174.835
8	D	L	L	172.577
8	D	L	L	167.864
8	D	L	L	178.998
8	D	L	L	166.693
8	D	L	L	174.319
8	D	L	L	167.391
8	D	L	L	172.26
8	D	L	L	173.816
